# Supplementary material for: Effects of Bariatric Surgery-Related Weight Loss on the Characteristics, Metabolism, and Immunomodulation of Adipose Stromal/Stem Cells in a Follow-Up Study
Source: Stem Cells Int. 2025 May 13;2025:1212255. doi: 10.1155/sci/1212255 (PMC12092157; doi:10.1155/sci/1212255)
Supplement: Supporting Information — Table S1. Characteristics of the ASCs donors in the study. Table S2. Antibodies for the surface marker expression analysis. Proliferation and Multipotent Differentiation Capacity. Osteogenic Differentiation. Chondrogenic Differentiation. Adipogenic Differentiation. Proliferation Analysis of ASCs. Table S3. Composition of polarization and activation media for macrophage polarization assay. Figure S1. Graphical illustration of macrophage polarization and activation assay's timeline. Table S4. TaqMan assay probes and likely source of genes used for qRT PCR. Table S5. V-plex assay kits for cytokine analysis. Table S6. Statistical analysis of donor variables before and after the weight loss. Figure S2. The effect of weight loss on adipocyte area and crown-like structures (CLS). Figure S3. Comparison of different surface marker expressions between obASCs and wlASCs. Figure S4. Comparison of different surface marker expressions between obASCs and wlASCs. Figure S5. Comparison of gene expression between obASCs and wlASCs. Figure S6. Comparison of cytokine secretion between obASCs and wlASCs. Additional Result: Multipotent Differentiation Capacity of obASCs and wlASCs. Figure S7. Multipotent differentiation capacity of ASCs before and after the weight loss. Additional Result: Increased Proliferation after Weight loss. Figure S8. Proliferation capacity of ASCs before and after the weight loss. Additional Result: Cytochemical Staining. Additional Result: Phenotypic Characterization of Macrophage. Figure S9. Morphology of different macrophages after 6 days culture in 10% FBS medium. Figure S10. Representative gating images of M1 and M2 type macrophages from one experiment. Figure S11. Surface markers of M1 and M2 type macrophages. Figure S12. Representative gating images of M1 and M2 type macrophages with ASC cocultures from one donor. Figure S13. MFI of CD markers in M1 and M2 cells in monoculture and coculture with obASCs and wlASCs. Figure S14. Comparison of gene expression [file 1212255.f1.zip › Additional file 2.xlsx]

## Sheet: FACS
	ASC-Macrophage cocultures																ASC monocultures
D1																	Percentage results					MFI results
	M1		M1+obASC		M1+wlASC				M2		M2+obASC		M2+wlASC				CD13	obASCs	wlASCs			CD13	obASCs	wlASCs
	%age	MFI	%age	MFI	%age	MFI			%age	MFI	%age	MFI	%age	MFI			D1	99.9	99.9			D1	217436	327894
CD 11C	92.5	27673	91	3028	87.2	2624		CD 11C	84.4	33597	95.8	28682	96.9	28820			D2	98.3	98.9			D2	129173	254288
CD86	87.7	17490	86.8	4444	85.5	3792		CD86	68	4481	85.8	3266	88.6	3761			D3	99.9	99.9			D3	205670	195221
HLA-DR	90	24742	89.8	3785	89.2	3345		HLA-DR	73.7	9385	86	4801	89.2	5701			D4	100	99.9			D4	116427	147873
CD163	66.9	2761	41.2	3590	39.4	2744		CD163	77.3	6660	91	7546	92.7	7939			D5	99.8	99.6			D5	228286	175288
CD206	61.8	3678	22.3	1442	19.2	1254		CD206	67.7	6631	88.6	10699	87.1	8208
																	CD14	obASC	wlASC			CD14	obASCs	wlASCs
D2																	D1	0.3	0.57			D1	10522	10522
	M1		M1+obASC		M1+wlASC				M2		M2+obASC		M2+wlASC				D2	0.31	0.27			D2	10624	14161
	%age	MFI	%age	MFI	%age	MFI			%age	MFI	%age	MFI	%age	MFI			D3	0.33	0.51			D3	9208	9810
CD 11C	98.1	687000	94.3	182115	93.7	155233		CD 11C	98.3	1090000	98.6	546000	97.8	571000			D4	0.52	0.38			D4	5305	8537
CD86	95.9	215180	77.7	83275	80.3	74326		CD86	95.4	78807	95.8	36868	89.3	36993			D5	0.38	0.6			D5	12158	9384
HLA-DR	93.7	689000	64.7	238018	65.8	217436		HLA-DR	82.8	304761	81	147873	68	164097
CD163	84.6	50610	60.6	52192	60.6	51307		CD163	97.9	180227	97.5	299500	96.9	290257			CD19	obASC	wlASC			CD19	obASCs	wlASCs
CD206	4.9	734000	12.2	458000	10.8	217436		CD206	92.4	1220000	92.4	859000	89.6	912000			D1	0.31	0.48			D1	10422	10095
																	D2	0.2	0.43			D2	11005	14394
D3																	D3	0.25	0.7			D3	9035	9504
	M1		M1+obASC		M1+wlASC				M2		M2+obASC		M2+wlASC				D4	0.43	0.49			D4	5702	8431
	%age	MFI	%age	MFI	%age	MFI			%age	MFI	%age	MFI	%age	MFI			D5	0.32	0.52			D5	12396	9625
CD 11C	99.6	610000	98.8	509000	97.8	468000		CD 11C	99.8	921000	98.8	694000	99.2	699000
CD86	96.1	155233	88	178979	86.3	162397		CD86	96.5	72806	89.7	38794	89.8	43404			CD29	obASC	wlASC			CD29	obASCs	wlASCs
HLA-DR	93	654000	76.3	538000	74.7	511000		HLA-DR	82.9	334821	79.4	218954	74.8	266059			D1	94.6	97.7			D1	130523	175898
CD163	88.2	62588	59.3	61102	55.2	6.373		CD163	98.8	602000	97.7	380908	97.7	375633			D2	67	93.4			D2	92675	180854
CD206	73.3	64552	43.4	60476	37.3	78266		CD206	97.6	479000	95.5	288243	93.8	279349			D3	98.3	90.9			D3	179602	130976
																	D4	93.9	84.9			D4	91404	82702
D4																	D5	98.3	91.7			D5	218194	111306
	M1		M1+obASC		M1+wlASC				M2		M2+obASC		M2+wlASC
	%age	MFI	%age	MFI	%age	MFI			%age	MFI	%age	MFI	%age	MFI			CD31	obASC	wlASC			CD31	obASCs	wlASCs
CD 11C	99.4	1050000	97.6	361503	97.5	433000		CD 11C	99.5	1220000	99.2	563000	96.9	591000			D1	0.39	1			D1	49414	46152
CD86	96	256064	85.6	130523	87.2	180227		CD86	91.3	68436	87.8	30401	71.2	30814			D2	0.086	0.44			D2	60269	72059
HLA-DR	94.8	1370000	82.3	787000	82.5	1020000		HLA-DR	88.7	650000	87.4	338340	80.4	338340			D3	0.6	0.56			D3	46627	44452
CD163	96.4	79900	76.1	75356	69	59448		CD163	98.1	403000	98.3	251647	94.5	361503			D4	0.26	0.62			D4	27945	36495
CD206	60.8	160158	46.1	137488	40.4	141355		CD206	97.4	967000	97.3	650000	93	757000			D5	0.27	0.5			D5	59042	46946
D5																	CD34	obASC	wlASC			CD34	obASCs	wlASCs
	M1		M1+obASC		M1+wlASC				M2		M2+obASC		M2+wlASC				D1	0.27	0.72			D1	12517	10127
	%age	MFI	%age	MFI	%age	MFI			%age	MFI	%age	MFI	%age	MFI			D2	0.29	0.26			D2	9936	14630
CD 11C	98.9	385139	93.7	239318	94.6	246451		CD 11C	99.3	810000	97.7	908000	96.3	921000			D3	0.25	0.49			D3	8700	9414
CD86	94.4	112832	70.9	162405	75.9	153591		CD86	71.3	40601	79.2	35262	74.9	36527			D4	0.45	0.44			D4	5685	8672
HLA-DR	91.7	703000	71	887000	69.4	735000		HLA-DR	76.4	511000	75.5	321964	74.8	370170			D5	0.37	0.55			D5	12119	9121
CD163	81.5	64387	34.6	80254	41.6	58956		CD163	96.7	154496	97.4	277175	95.2	210305
CD206	68.1	181582	29.4	235138	31.5	238616		CD206	97.3	1050000	95.6	761000	91.4	752000			CD36	obASC	wlASC			CD36	obASCs	wlASCs
																	D1	48.5	8.71			D1	77997	41808
																	D2	43.2	5.41			D2	62160	70587
																	D3	21.1	13.3			D3	50265	38794
																	D4	22.3	1.8			D4	27945	14253
																	D5	35.8	10.1			D5	101735	105314
																	CD44	obASC	wlASC			CD44	obASCs	wlASCs
																	D1	99.2	99.9			D1	540000	784000
																	D2	72.5	95.7			D2	238018	378261
																	D3	98.9	94.8			D3	447000	345489
																	D4	96.5	96			D4	503000	365303
																	D5	99.8	99.7			D5	954000	579000
																	CD45RO	obASC	wlASC			CD45RO	obASCs	wlASCs
																	D1	0.43	0.67			D1	13797	10899
																	D2	0.31	0.43			D2	10290	17875
																	D3	0.57	0.58			D3	9534	9656
																	D4	0.45	0.44			D4	5483	8431
																	D5	0.37	0.63			D5	12887	9534
																	CD54	obASC	wlASC			CD54	obASCs	wlASCs
																	D1	2.05	2.27			D1	56275	55130
																	D2	4.34	16.5			D2	64997	96931
																	D3	32.4	17.2			D3	59857	59857
																	D4	13.7	3.13			D4	73309	52371
																	D5	3.24	1.43			D5	41103	44604
																	CD73	obASC	wlASC			CD73	obASCs	wlASCs
																	D1	100	100			D1	438000	416000
																	D2	99.9	99.9			D2	241354	443000
																	D3	99.9	100			D3	502000	13932
																	D4	99.9	100			D4	355257	532000
																	D5	100	100			D5	853000	643000
																	CD90	obASC	wlASC			CD90	obASCs	wlASCs
																	D1	100	100			D1	1160000	1490000
																	D2	99.9	100			D2	616000	1180000
																	D3	100	100			D3	1490000	1610000
																	D4	99.9	100			D4	1280000	1410000
																	D5	100	100			D5	1590000	1350000
																	CD105	obASC	wlASC			CD105	obASCs	wlASCs
																	D1	100	100			D1	915000	824000
																	D2	99.9	100			D2	542000	606000
																	D3	100	100			D3	827000	670000
																	D4	100	100			D4	593000	452000
																	D5	99.3	99.6			D5	1070000	398570
																	CD146	obASC	wlASC			CD146	obASCs	wlASCs
																	D1	18.9	11.7			D1	68908	57248
																	D2	24.9	1.12			D2	88304	81289
																	D3	28.2	18.9			D3	69622	60893
																	D4	49.4	12.4			D4	63019	47591
																	D5	0.76	0.85			D5	62373	49753
																	CD235A	obASC	wlASC			CD235A	obASCs	wlASCs
																	D1	0.54	0.47			D1	47429	42671
																	D2	0.15	0.16			D2	60269	73816
																	D3	0.3	0.49			D3	47754	44150
																	D4	0.37	0.43			D4	28515	37119
																	D5	0.3	0.39			D5	62588	48081
																	HLA-DR	obASC	wlASC			HLA-DR	obASCs	wlASCs
																	D1	0.47	0.96			D1	46468	44452
																	D2	0.3	0.4			D2	50610	71074
																	D3	0.75	0.67			D3	43850	48081
																	D4	0.24	0.67			D4	31233	37883
																	D5	0.33	0.55			D5	60063	46627

## Sheet: qPCR fold change calculations
M1 macrophage
D2
	18S	ARG1	CCL5	CD163	GAPDH	HLA-G	IDO1	IFNG	KLF4	MRC1	PPARG	PTGS2	STAT6	THY1	TNF	TNFAIP6
M1 CT mean	5.3558	39.1092	19.8421	27.9863	20.444	30.6892	18.0579	22.274	25.573	21.6689	26.0846	22.2171	22.7511	32.4569	21.8647	17.0439
M1+obcc CT mean	6.05303	37.001	20.5042	28.226	19.4471	34.1536	18.9627	27.4136	27.9767	23.5624	28.6667	23.585	23.163	25.2664	24.5664	18.428
M1+wlcc CT mean	8.42313	36.2924	19.9093	28.3555	20.0366	32.6539	19.7305	27.7517	30.0774	24.1546	29.4183	23.5547	23.8913	25.2748	28.4257	18.9449
M1 delta CT mean D2		26.2093	6.94221	15.0864		17.7893	5.15803	9.37414	12.6731	8.769	13.1847	9.3172	9.85126	19.557	8.96481	4.14401
M1 delta CT mean D3		21.937	6.98805	14.8482		19.2417	5.79575	9.28307	14.222	8.54836	13.5009	12.2505	9.33152	20.2293	9.38741	6.22008
M1 delta CT mean D4		23.1815	6.80779	14.721		18.6973	5.45895	7.93974	12.8923	9.03628	13.6102	11.7929	9.85573	20.4868	9.3438	5.39864
M1 delta CT mean D5		21.3694	7.69389	16.7943		17.5367	5.77276	9.21375	12.9567	7.88761	13.6349	12.8374	9.42567	20.3282	9.5187	6.74248
M1 delta CT average control		23.1743	7.10798	15.3625		18.3162	5.54637	8.95267	13.186	8.56031	13.4827	11.5495	9.61604	20.1503	9.30368	5.6263
M1 delta CT mean		26.2093	6.94221	15.0864		17.7893	5.15803	9.37414	12.6731	8.769	13.1847	9.3172	9.85126	19.557	8.96481	4.14401
M1+obcc delta CT mean		24.2509	7.7541	15.476		21.4036	6.21266	14.6635	15.2266	10.8124	15.9167	10.835	10.4129	12.5163	11.8164	5.67795
M1+wlcc delta CT mean		22.0625	5.67941	14.1257		18.4241	5.50065	13.5218	15.8476	9.92471	15.1884	9.32483	9.66146	11.045	14.1958	4.71507
delta delta CT value for M1 = delta CT mean M1-delta CT avg control		3.035	-0.165775	-0.276093		-0.526943	-0.388346	0.421464	-0.512904	0.208685	-0.297939	-2.2323	0.23521	-0.593352	-0.338867	-1.48229
delta delta CT value for M1+obcc = delta CT mean M1+obcc-delta CT avg control		1.07661	0.646113	0.113487		3.08732	0.666284	5.71088	2.04058	2.25206	2.43404	-0.714501	0.796876	-7.63398	2.5127	0.0516452
delta delta CT value for M1+wlcc = delta CT mean M1+wlcc-delta CT avg control		-1.11182	-1.42858	-1.23684		0.107813	-0.0457202	4.56917	2.66154	1.36439	1.70574	-2.22467	0.0454178	-9.10535	4.89215	-0.91123
Fold change M1		0.122004	1.12177	1.21091		1.44087	1.30889	0.746667	1.42692	0.865325	1.22939	4.69881	0.849561	1.50875	1.26476	2.79392
Fold change M1+obcc		0.474141	0.639	0.924351		0.117659	0.630127	0.0190922	0.243067	0.209925	0.185046	1.64092	0.575594	198.635	0.175227	0.964835
Fold change M1+wlcc		2.16118	2.69182	2.35682		0.927994	1.0322	0.0421254	0.15805	0.388398	0.306565	4.67403	0.969009	550.787	0.0336758	1.88065
D3
M1 CT mean	6.85576	35.9058	20.9568	28.817	21.0818	33.2104	19.7645	23.2518	28.1908	22.5171	27.4696	26.2192	23.3003	34.1981	23.3562	20.1888
M1+obcc CT mean	7.60418	NA	20.8796	28.2368	20.2934	35.1359	21.8698	27.7221	29.8117	23.6794	29.231	24.3392	24.2761	22.0424	26.5638	20.6998
M1+wlcc CT mean	7.26684	35.7888	20.8011	27.5274	20.2962	34.2656	21.0809	27.04	29.8648	23.2151	28.7419	24.0448	24.4178	22.1563	25.687	20.2123
M1 delta CT average control		23.1743	7.10798	15.3625		18.3162	5.54637	8.95267	13.186	8.56031	13.4827	11.5495	9.61604	20.1503	9.30368	5.6263
M1 delta CT mean		21.937	6.98805	14.8482		19.2417	5.79575	9.28307	14.222	8.54836	13.5009	12.2505	9.33152	20.2293	9.38741	6.22008
M1+obcc delta CT mean		NA	6.9308	14.288		21.1871	7.92097	13.7733	15.8628	9.73054	15.2822	10.3904	10.3273	8.09356	12.615	6.75096
M1+wlcc delta CT mean		22.0073	7.01957	13.7458		20.484	7.29933	13.2584	16.0833	9.43353	14.9603	10.2632	10.6362	8.37472	11.9055	6.43072
delta delta CT value for M1 = delta CT mean M1-delta CT avg control		-1.23732	-0.119938	-0.514278		0.925425	0.24938	0.330394	1.03597	-0.0119519	0.0182023	0.700989	-0.284525	0.0790191	0.0837326	0.593776
delta delta CT value for M1+obcc = delta CT mean M1+obcc-delta CT avg control		NA	-0.177183	-1.07448		2.87086	2.3746	4.82062	2.67681	1.17023	1.79951	-1.15906	0.711212	-12.0568	3.31134	1.12466
delta delta CT value for M1+wlcc = delta CT mean M1+wlcc-delta CT avg control		-1.16704	-0.0884105	-1.61665		2.16779	1.75296	4.30577	2.89725	0.873217	1.47766	-1.28625	1.02017	-11.7756	2.60182	0.804417
Fold change M1		2.3576	1.08669	1.42828		0.526525	0.841258	0.795319	0.487688	1.00832	0.987462	0.61515	1.21801	0.946701	0.943613	0.662606
Fold change M1+obcc		NA	1.13067	2.10596		0.136705	0.19283	0.0353874	0.156387	0.444351	0.287273	2.23312	0.610807	4260.38	0.100737	0.458611
Fold change M1+wlcc		2.2455	1.0632	3.06662		0.222551	0.296692	0.0505631	0.134228	0.545928	0.359072	2.43893	0.493057	3505.97	0.164731	0.572593
D4
M1 CT mean	6.24458	37.0051	20.6314	28.817	21.4026	32.5209	19.2826	21.7633	26.7159	22.8599	27.4338	25.6165	23.6793	34.3104	23.1674	19.2222
M1+obcc CT mean	6.53227	34.3489	20.2587	28.5614	19.7665	34.4788	19.7448	28.9325	27.8991	23.5893	29.1357	25.2152	23.5435	22.0349	25.5421	19.9035
M1+wlcc CT mean	6.18485	NA	19.161	27.7658	20.0756	33.8794	19.2727	28.8195	27.3853	24.1142	30.6618	23.7752	23.5583	22.1519	26.4207	19.242
M1 delta CT average control		23.1743	7.10798	15.3625		18.3162	5.54637	8.95267	13.186	8.56031	13.4827	11.5495	9.61604	20.1503	9.30368	5.6263
M1 delta CT mean		23.1815	6.80779	14.721		18.6973	5.45895	7.93974	12.8923	9.03628	13.6102	11.7929	9.85573	20.4868	9.3438	5.39864
M1+obcc delta CT mean		21.1996	7.10927	15.4121		21.3294	6.59546	15.7832	14.7497	10.4399	15.9863	12.0659	10.3941	8.88551	12.3927	6.75412
M1+wlcc delta CT mean		NA	6.03074	14.6356		20.7492	6.14253	15.6893	14.255	10.984	17.5316	10.6449	10.4281	9.0217	13.2905	6.11179
delta delta CT value for M1 = delta CT mean M1-delta CT avg control		0.00723648	-0.300192	-0.641468		0.381018	-0.0874172	-1.01294	-0.293769	0.475968	0.127528	0.24337	0.239685	0.336488	0.0401192	-0.227661
delta delta CT value for M1+obcc = delta CT mean M1+obcc-delta CT avg control		-1.97476	0.00128734	0.0495565		3.01319	1.04909	6.83049	1.56367	1.87959	2.50365	0.516357	0.77809	-11.2648	3.08901	1.12782
delta delta CT value for M1+wlcc = delta CT mean M1+wlcc-delta CT avg control		NA	-1.07725	-0.726888		2.43294	0.596156	6.73659	1.06901	2.42367	4.04891	-0.904545	0.812081	-11.1286	3.98682	0.485487
Fold change M1		0.994997	1.23131	1.55992		0.767895	1.06247	2.01801	1.22584	0.718984	0.915399	0.84477	0.84693	0.791967	0.972575	1.17093
Fold change M1+obcc		3.93062	0.999108	0.966233		0.123862	0.483274	0.00878655	0.33829	0.271762	0.17633	0.699135	0.583138	2460.63	0.117521	0.457608
Fold change M1+wlcc		NA	2.11001	1.65507		0.185188	0.661514	0.00937745	0.476646	0.186381	0.0604166	1.87195	0.56956	2238.98	0.0630738	0.714256
D5
M1 CT mean	6.8837	35.6737	21.9982	31.0987	21.725	31.8411	20.0771	23.5181	27.2611	22.192	27.9392	27.1418	23.73	34.6325	23.823	21.0468
M1+obcc CT mean	7.25194	35.9635	19.5022	28.7478	19.9518	33.5638	20.1424	27.693	28.4781	24.623	29.102	22.0595	23.8356	22.6105	27.4237	20.5177
M1+wlcc CT mean	6.81364	NA	19.6654	28.098	20.4326	32.5932	18.7821	27.09	27.1614	23.5086	30.259	22.1686	23.1476	22.3331	27.0261	19.0584
M1 delta CT average control		23.1743	7.10798	15.3625		18.3162	5.54637	8.95267	13.186	8.56031	13.4827	11.5495	9.61604	20.1503	9.30368	5.6263
M1 delta CT mean		21.3694	7.69389	16.7943		17.5367	5.77276	9.21375	12.9567	7.88761	13.6349	12.8374	9.42567	20.3282	9.5187	6.74248
M1+obcc delta CT mean		22.3617	5.90033	15.1459		19.962	6.5406	14.0912	14.8763	11.0212	15.5001	8.45766	10.2338	9.00869	13.8219	6.91585
M1+wlcc delta CT mean		NA	6.04232	14.4749		18.9701	5.15897	13.4669	13.5383	9.88546	16.6359	8.54548	9.52448	8.71002	13.4029	5.43531
delta delta CT value for M1 = delta CT mean M1-delta CT avg control		-1.80492	0.585905	1.43184		-0.7795	0.226384	0.261078	-0.229296	-0.672701	0.152209	1.28794	-0.190371	0.177845	0.215015	1.11617
delta delta CT value for M1+obcc = delta CT mean M1+obcc-delta CT avg control		-0.812616	-1.20765	-0.21656		1.64571	0.994229	5.1385	1.69023	2.46088	2.01747	-3.09183	0.617725	-11.1416	4.51818	1.28954
delta delta CT value for M1+wlcc = delta CT mean M1+wlcc-delta CT avg control		NA	-1.06567	-0.8876		0.653821	-0.387403	4.51422	0.352262	1.32515	3.1532	-3.00402	-0.0915623	-11.4403	4.09926	-0.190996
Fold change M1		3.4941	0.666231	0.370658		1.71654	0.854775	0.834464	1.17226	1.59405	0.899872	0.409536	1.14106	0.884023	0.861537	0.461315
Fold change M1+obcc		1.75639	2.30962	1.16196		0.319589	0.502004	0.0283894	0.309877	0.181636	0.24699	8.52577	0.651698	2259.26	0.0436408	0.409081
Fold change M1+wlcc		NA	2.09314	1.8501		0.635595	1.30804	0.0437606	0.783355	0.399109	0.112407	8.0223	1.06552	2778.9	0.0583446	1.14155
M2 macrophage
D2
	18S	ARG1	CCL5	CD163	GAPDH	HLA-G	IDO1	IFNG	KLF4	MRC1	PPARG	PTGS2	STAT6	THY1	TNF	TNFAIP6
M2 CT mean	5.08491	33.7971	22.9796	19.4152	18.2015	30.927	31.0911	31.7761	26.8882	18.1061	24.6622	28.232	23.4379	31.2809	26.6144	27.5822
M2+obcc CT mean	9.72285	NA	25.0996	22.4249	20.4848	37.9309	34.4367	34.8716	30.497	20.126	28.2343	30.6923	25.4092	23.3181	29.726	22.1576
M2+wlcc CT mean	7.1114	36.1139	24.354	21.0475	18.9612	36.107	32.9733	33.7968	27.7983	18.7612	26.6879	29.5541	23.5125	22.3129	27.6395	18.9473
obASC CT mean	15.7613	31.9414	29.0101	34.9385	23.9622	35.0285	28.6787	NA	31.3093	30.3808	32.3771	24.1753	26.8055	25.697	35.8449	24.9177
wlASC CT mean	9.92325	32.1122	28.0417	32.0838	20.0654	36.253	28.5433	NA	30.1802	30.6278	32.3193	22.4891	26.6665	25.9855	34.809	24.0115
M2 delta CT mean D2		22.1539	11.3364	7.77206		19.2838	19.4479	20.1329	15.245	6.46292	13.019	16.5888	11.7948	19.6377	14.9712	15.939
M2 delta CT mean D3		23.8037	10.0941	7.36523		21.008	18.143	19.5484	15.3252	5.37003	14.2711	16.1583	11.2671	18.5161	14.5468	15.258
M2 delta CT mean D4		25.3645	10.5674	6.88691		21.3707	17.8582	18.5722	14.0487	5.20748	13.4583	15.3112	11.4271	17.6336	12.915	14.4131
M2 delta CT mean D5		21.7265	11.2223	7.64934		21.5219	18.7058	20.3695	15.2476	6.14096	14.3911	16.4102	11.4271	20.2256	13.8272	14.2875
M2 delta CT average control		23.2622	10.8051	7.41839		20.7961	18.5387	19.6557	14.9666	5.79535	13.7849	16.1171	11.479	19.0033	14.065	14.9744
M2 delta CT mean		22.1539	11.3364	7.77206		19.2838	19.4479	20.1329	15.245	6.46292	13.019	16.5888	11.7948	19.6377	14.9712	15.939
M2+obcc delta CT mean		NA	9.99577	7.32112		22.8271	19.3329	19.7678	15.3932	5.02222	13.1305	15.5885	10.3054	8.21428	14.6222	7.0538
M2+wlcc delta CT mean		23.0776	11.3177	8.01123		23.0707	19.937	20.7605	14.762	5.7249	13.6516	16.5178	10.4762	9.27658	14.6032	5.91101
delta delta CT value for M2 = delta CT mean M2-delta CT avg control		-1.10827	0.531333	0.353672		-1.51233	0.909172	0.477153	0.278389	0.667575	-0.765846	0.471671	0.315735	0.634454	0.906131	0.964606
delta delta CT value for M2+obcc = delta CT mean M2+obcc-delta CT avg control		NA	-0.809289	-0.097263		2.03097	0.794197	0.112094	0.426542	-0.77313	-0.654366	-0.528574	-1.17358	-10.789	0.557122	-7.92064
delta delta CT value for M2+wlcc = delta CT mean M2+wlcc-delta CT avg control		-0.184586	0.512624	0.59284		2.27462	1.39823	1.10474	-0.204662	-0.070454	-0.133282	0.40067	-1.00284	-9.7267	0.538151	-9.06342
Fold change M2		2.15588	0.691915	0.78259		2.8527	0.532491	0.718394	0.824511	0.629564	1.70037	0.721129	0.803442	0.644185	0.533614	0.512418
Fold change M2+obcc			1.75235	1.06974		0.244691	0.576664	0.925244	0.744043	1.70897	1.57392	1.4425	2.25571	1769.35	0.679657	242.298
Fold change M2+wlcc		1.13649	0.700946	0.663037		0.206667	0.379394	0.464985	1.15242	1.05005	1.09679	0.757507	2.00394	847.281	0.688653	535.011
D3
M2 CT mean	6.48509	36.6085	22.8989	20.17	19.1245	33.8128	30.9478	32.3532	28.13	18.1748	27.0759	28.963	24.0719	31.3209	27.3515	28.0628
M2+obcc CT mean	7.23663	NA	24.0277	21.1536	19.3515	36.3894	33.0781	33.7452	28.9759	19.6823	27.8016	28.7708	24.2361	21.1023	29.2208	22.658
M2+wlcc CT mean	7.0111	NA	24.6137	21.0589	19.4927	36.5879	33.4386	34.3821	29.1426	20.0754	28.0921	29.1578	24.4092	21.5186	29.0309	22.172
M2 delta CT average control		23.2622	10.8051	7.41839		20.7961	18.5387	19.6557	14.9666	5.79535	13.7849	16.1171	11.479	19.0033	14.065	14.9744
M2 delta CT mean		23.8037	10.0941	7.36523		21.008	18.143	19.5484	15.3252	5.37003	14.2711	16.1583	11.2671	18.5161	14.5468	15.258
M2+obcc delta CT mean		NA	10.7337	7.85957		23.0953	19.784	20.4512	15.6818	6.38828	14.5075	15.4768	10.942	7.80827	15.9268	9.36394
M2+wlcc delta CT mean		NA	11.3618	7.80698		23.336	20.1866	21.1302	15.8907	6.82351	14.8401	15.9059	11.1572	8.26671	15.779	8.92009
delta delta CT value for M2 = delta CT mean M2-delta CT avg control		0.54157	-0.710965	-0.0531541		0.211896	-0.395733	-0.107339	0.35858	-0.425318	0.486234	0.0411325	-0.211871	-0.487134	0.481723	0.283608
delta delta CT value for M2+obcc = delta CT mean M2+obcc-delta CT avg control		NA	-0.0713868	0.441182		2.29925	1.24531	0.795451	0.715176	0.592934	0.722658	-0.640358	-0.537026	-11.195	1.86173	-5.61049
delta delta CT value for M2+wlcc = delta CT mean M2+wlcc-delta CT avg control		NA	0.556702	0.38859		2.53989	1.64791	1.47446	0.924014	1.02816	1.05527	-0.211256	-0.321772	-10.7366	1.71393	-6.05434
Fold change M2		0.687023	1.6369	1.03753		0.863402	1.31561	1.07724	0.779932	1.34287	0.713886	0.971892	1.15819	1.40166	0.716122	0.821534
Fold change M2+obcc			1.05073	0.736531		0.203169	0.421816	0.576163	0.609131	0.662993	0.60598	1.55872	1.45098	2344.42	0.275146	48.8568
Fold change M2+wlcc			0.679854	0.763876		0.171956	0.319101	0.359869	0.527041	0.490337	0.481207	1.1577	1.24986	1706.2	0.304828	66.4568
D4
M2 CT mean	6.23215	38.3695	23.5724	19.8919	19.7778	34.3757	30.8631	31.5771	27.0537	18.2124	26.4632	28.3162	24.432	30.6386	25.92	27.4181
M2+obcc CT mean	5.79398	NA	24.1725	20.8209	19.5299	35.5878	31.8377	33.044	27.9004	19.2636	27.5326	28.9752	24.4214	20.6545	27.9796	19.6907
M2+wlcc CT mean	6.01933	NA	25.6546	21.1065	19.5828	36.3663	32.4349	34.7156	27.5612	19.5603	28.3074	29.0283	24.6595	20.3782	28.252	18.7527
M2 delta CT average control		23.2622	10.8051	7.41839		20.7961	18.5387	19.6557	14.9666	5.79535	13.7849	16.1171	11.479	19.0033	14.065	14.9744
M2 delta CT mean		25.3645	10.5674	6.88691		21.3707	17.8582	18.5722	14.0487	5.20748	13.4583	15.3112	11.4271	17.6336	12.915	14.4131
M2+obcc delta CT mean		NA	11.5106	8.159		22.9259	19.1758	20.3821	15.2385	6.60171	14.8707	16.3132	11.7594	7.99259	15.3177	7.02881
M2+wlcc delta CT mean		NA	12.8536	8.30542		23.5652	19.6338	21.9145	14.7602	6.75921	15.5064	16.2273	11.8584	7.5771	15.4509	5.95166
delta delta CT value for M2 = delta CT mean M2-delta CT avg control		2.10234	-0.237652	-0.531473		0.574649	-0.680535	-1.08356	-0.917898	-0.587866	-0.326593	-0.80591	-0.0519316	-1.36967	-1.15002	-0.561302
delta delta CT value for M2+obcc = delta CT mean M2+obcc-delta CT avg control		NA	0.705539	0.740616		2.12976	0.637043	0.726356	0.271842	0.806364	1.0858	0.196099	0.28043	-11.0107	1.25265	-7.94562
delta delta CT value for M2+wlcc = delta CT mean M2+wlcc-delta CT avg control		NA	2.04852	0.887037		2.76915	1.0951	2.2588	-0.206481	0.963855	1.7215	0.110144	0.379408	-11.4262	1.38586	-9.02277
Fold change M2		0.23288	1.17907	1.4454		0.671449	1.60273	2.11926	1.88936	1.50302	1.25405	1.74825	1.03665	2.58411	2.21917	1.4756
Fold change M2+obcc			0.613213	0.598484		0.228496	0.64303	0.604429	0.828261	0.571821	0.471132	0.872908	0.823346	2063.23	0.419678	246.531
Fold change M2+wlcc			0.241732	0.540724		0.146691	0.468105	0.208945	1.15387	0.512685	0.303234	0.926495	0.768753	2751.84	0.382661	520.147
D5
M2 CT mean	5.63914	34.2964	23.7922	20.2192	19.5007	34.0918	31.2757	32.9394	27.8175	18.7109	26.4632	28.9801	24.432	32.7955	26.3971	26.8574
M2+obcc CT mean	6.95107	36.4246	24.4953	21.1295	19.3561	36.3244	32.8662	34.4293	29.3552	20.2571	27.9072	28.3938	24.3703	21.9459	28.6422	23.1179
M2+wlcc CT mean	6.59864	NA	24.6695	21.3955	19.7258	36.1231	32.7103	33.7828	28.5863	19.6911	28.3373	27.9575	24.2955	21.7328	28.088	22.16
M2 delta CT average control		23.2622	10.8051	7.41839		20.7961	18.5387	19.6557	14.9666	5.79535	13.7849	16.1171	11.479	19.0033	14.065	14.9744
M2 delta CT mean		21.7265	11.2223	7.64934		21.5219	18.7058	20.3695	15.2476	6.14096	14.3911	16.4102	11.4271	20.2256	13.8272	14.2875
M2+obcc delta CT mean		23.2711	11.3417	7.9759		23.1708	19.7127	21.2757	16.2016	7.10356	14.7536	15.2402	11.2167	8.7923	15.4886	9.96436
M2+wlcc delta CT mean		NA	11.5072	8.23332		22.9609	19.5481	20.6205	15.4241	6.52887	15.1751	14.7953	11.1333	8.57052	14.9257	8.99779
delta delta CT value for M2 = delta CT mean M2-delta CT avg control		-1.53564	0.417284	0.230955		0.72578	0.167097	0.71375	0.280928	0.345609	0.606205	0.293107	-0.0519316	1.22235	-0.237836	-0.686911
delta delta CT value for M2+obcc = delta CT mean M2+obcc-delta CT avg control		0.00889921	0.536644	0.557515		2.37472	1.17393	1.62	1.235	1.30821	0.968724	-0.876908	-0.262295	-10.211	1.42356	-5.01007
delta delta CT value for M2+wlcc = delta CT mean M2+wlcc-delta CT avg control		NA	0.70218	0.814928		2.16482	1.00934	0.964824	0.457476	0.733521	1.39024	-1.32186	-0.345721	-10.4328	0.860696	-5.97664
Fold change M2		2.89917	0.748833	0.852071		0.60467	0.890633	0.609733	0.823061	0.786976	0.656923	0.816143	1.03665	0.428585	1.17922	1.60983
Fold change M2+obcc		0.993851	0.689373	0.679472		0.192814	0.443212	0.325335	0.424842	0.403821	0.510958	1.83643	1.19939	1185.26	0.372791	32.2242
Fold change M2+wlcc		NA	0.614643	0.568437		0.223011	0.496775	0.512341	0.728259	0.601434	0.381502	2.49988	1.27079	1382.21	0.550687	62.9722

## Sheet: qPCRM1mono+coculture raw data
Well	Well Position	Omit	Sample Name	Delta Ct SE	Target Name	Task	Reporter	Quencher	RQ	RQ Min	RQ Max	CT	CT SD	EQ.Ct Mean	EQ.Ct SE	Quantity	Delta Ct Mean	Delta CT manual calculation	Delta CT average manual calculation	Delta Delta Ct	Automatic Ct Threshold	Ct Threshold	Automatic Baseline	Baseline Start	Baseline End	Efficiency	EXPFAIL	HIGHSD	NOAMP
1	A1		25M1		18S	UNKNOWN	FAM	NFQ-MGB				5.33713	0.0264141	5.3558	0.0186777						false	0.104552	true	3	3		N	N	N
3	A3		25M1		18S	UNKNOWN	FAM	NFQ-MGB				5.37448		5.3558	0.0186777			Here it has been demonstrated manually that machine has taken account both endogenous genes 18S and GAPDH for Delta CT Mean values			false	0.104552	true	3	3		N	N	N
1	A1	false	26 M1		18S	UNKNOWN	FAM	NFQ-MGB				6.78518	0.0998155	6.85576	0.0705802						false	0.104552	true	3	4			1.39075	0.813647	N	N	N
3	A3	false	26 M1		18S	UNKNOWN	FAM	NFQ-MGB				6.92634		6.85576	0.0705802						false	0.104552	true	3	4			1.38326	0.880235	N	N	N
1	A1	false	30 M1		18S	UNKNOWN	FAM	NFQ-MGB				6.13777	0.151044	6.24458	0.106804						false	0.104552	true	3	3			1.36803	0.806383	N	N	N
3	A3	false	30 M1		18S	UNKNOWN	FAM	NFQ-MGB				6.35138		6.24458	0.106804						false	0.104552	true	3	3			1.36355	0.880339	N	N	N
1	A1	false	37 M1		18S	UNKNOWN	FAM	NFQ-MGB				6.94379	0.0849822	6.8837	0.0600915						false	0.104552	true	3	4			1.37532	0.844079	N	N
3	A3	false	37 M1		18S	UNKNOWN	FAM	NFQ-MGB				6.8236		6.8837	0.0600915						false	0.104552	true	3	4			1.3681	0.858538	N	N
37	D1		25M1		ARG1	UNKNOWN	FAM	NFQ-MGB	1	1	1	39.1092	#DIV/0!	39.1092			26.2093	26.2093	26.2093	0	false	0.04	true	3	35		N	N	N
39	D3		25M1		ARG1	UNKNOWN	FAM	NFQ-MGB	1	1	1	Undetermined		39.1092			26.2093			0	false	0.04	true	3	39		Y	N	Y
37	D1	false	26 M1		ARG1	UNKNOWN	FAM	NFQ-MGB	1	1	1	Undetermined	#DIV/0!	35.9058			21.937			0	false	0.04	true	3	39			0	0	Y	N	Y
39	D3	false	26 M1		ARG1	UNKNOWN	FAM	NFQ-MGB	1	1	1	35.9057		35.9058			21.937			0	false	0.04	true	3	33			1.15332	0.844746	N	N	N
37	D1	false	30 M1		ARG1	UNKNOWN	FAM	NFQ-MGB	1	1	1	Undetermined	#DIV/0!	37.0051			23.1815			0	false	0.04	true	3	39			0	0	Y	N	Y
39	D3	false	30 M1		ARG1	UNKNOWN	FAM	NFQ-MGB	1	1	1	37.0051		37.0051			23.1815			0	false	0.04	true	3	34			1.02702	0.744832	N	N	N
37	D1	false	37 M1		ARG1	UNKNOWN	FAM	NFQ-MGB	1	1	1	Undetermined	#DIV/0!	35.6737			21.3694			0	false	0.04	true	3	39			0	0	Y	Y
39	D3	false	37 M1		ARG1	UNKNOWN	FAM	NFQ-MGB	1	1	1	35.6737		35.6737			21.3694			0	false	0.04	true	3	32			1.1598	0.961356	N	N
14	B2		25M1	0.0438455	CCL5	UNKNOWN	FAM	NFQ-MGB	1	0.919082	1.08804	19.8006	0.0587146	19.8421	0.0415173		6.94221	6.90069	6.94221	0	false	0.140947	true	3	15		N	N	N
16	B4		25M1	0.0438455	CCL5	UNKNOWN	FAM	NFQ-MGB	1	0.919082	1.08804	19.8836		19.8421	0.0415173		6.94221	6.98373		0	false	0.140947	true	3	15		N	N	N
14	B2	false	26 M1	0.0595614	CCL5	UNKNOWN	FAM	NFQ-MGB	1	0.8917	1.12145	20.9338	0.0324802	20.9568	0.0229673		6.98805			0	false	0.140947	true	3	16			1.387	0.899592	N	N	N
16	B4	false	26 M1	0.0595614	CCL5	UNKNOWN	FAM	NFQ-MGB	1	0.8917	1.12145	20.9798		20.9568	0.0229673		6.98805			0	false	0.140947	true	3	17			1.38275	0.890966	N	N	N
14	B2	false	30 M1	0.0913192	CCL5	UNKNOWN	FAM	NFQ-MGB	1	0.838834	1.19213	20.5842	0.06677	20.6314	0.0472136		6.80779			0	false	0.140947	true	3	16			1.38126	0.936144	N	N	N
16	B4	false	30 M1	0.0913192	CCL5	UNKNOWN	FAM	NFQ-MGB	1	0.838834	1.19213	20.6786		20.6314	0.0472136		6.80779			0	false	0.140947	true	3	16			1.38967	0.899512	N	N	N
14	B2	false	37 M1	0.0437387	CCL5	UNKNOWN	FAM	NFQ-MGB	1	0.919271	1.08782	22.0086	0.0146668	21.9982	0.0103712		7.69389			0	false	0.140947	true	3	17			1.37597	0.929841	N	N
16	B4	false	37 M1	0.0437387	CCL5	UNKNOWN	FAM	NFQ-MGB	1	0.919271	1.08782	21.9879		21.9982	0.0103712		7.69389			0	false	0.140947	true	3	17			1.37474	0.959415	N	N
26	C2		25M1	0.0206125	CD163	UNKNOWN	FAM	NFQ-MGB	1	0.961108	1.04047	27.9712	0.0212662	27.9863	0.0150375		15.0864			0	false	0.124173	true	3	23		N	N	N
28	C4		25M1	0.0206125	CD163	UNKNOWN	FAM	NFQ-MGB	1	0.961108	1.04047	28.0013		27.9863	0.0150375		15.0864			0	false	0.124173	true	3	23		N	N	N
26	C2	false	26 M1	0.155759	CD163	UNKNOWN	FAM	NFQ-MGB	1	0.740999	1.34953	28.6712	0.206111	28.817	0.145742		14.8482			0	false	0.124173	true	3	24			1.4567	0.974761	N	N	N
28	C4	false	26 M1	0.155759	CD163	UNKNOWN	FAM	NFQ-MGB	1	0.740999	1.34953	28.9627		28.817	0.145742		14.8482			0	false	0.124173	true	3	24			1.45733	0.918438	N	N	N
26	C2	false	30 M1	0.083984	CD163	UNKNOWN	FAM	NFQ-MGB	1	0.850759	1.17542	28.5139	0.0434333	28.5446	0.0307121		14.721			0	false	0.124173	true	3	24			1.46607	0.967699	N	N	N
28	C4	false	30 M1	0.083984	CD163	UNKNOWN	FAM	NFQ-MGB	1	0.850759	1.17542	28.5753		28.5446	0.0307121		14.721			0	false	0.124173	true	3	24			1.45149	0.979136	N	N	N
26	C2	false	37 M1	0.0649822	CD163	UNKNOWN	FAM	NFQ-MGB	1	0.882446	1.13321	31.1478	0.0695291	31.0987	0.0491648		16.7943			0	false	0.124173	true	3	26			1.47337	0.973142	N	N
28	C4	false	37 M1	0.0649822	CD163	UNKNOWN	FAM	NFQ-MGB	1	0.882446	1.13321	31.0495		31.0987	0.0491648		16.7943			0	false	0.124173	true	3	26			1.46416	0.981823	N	N
2	A2		25M1		GAPDH	UNKNOWN	FAM	NFQ-MGB				20.4509	0.00986343	20.444	0.00697422						false	0.100834	true	3	16		N	N	N
4	A4		25M1		GAPDH	UNKNOWN	FAM	NFQ-MGB				20.437		20.444	0.00697422						false	0.100834	true	3	16		N	N	N
2	A2	false	26 M1		GAPDH	UNKNOWN	FAM	NFQ-MGB				21.0492	0.0460121	21.0818	0.0325356						false	0.100834	true	3	17			1.31252	0.788587	N	N	N
4	A4	false	26 M1		GAPDH	UNKNOWN	FAM	NFQ-MGB				21.1143		21.0818	0.0325356						false	0.100834	true	3	17			1.30582	0.797029	N	N	N
2	A2	false	30 M1		GAPDH	UNKNOWN	FAM	NFQ-MGB				21.3741	0.0403235	21.4026	0.028513						false	0.100834	true	3	17			1.30058	0.812106	N	N	N
4	A4	false	30 M1		GAPDH	UNKNOWN	FAM	NFQ-MGB				21.4311		21.4026	0.028513						false	0.100834	true	3	17			1.29904	0.815852	N	N	N
2	A2	false	37 M1		GAPDH	UNKNOWN	FAM	NFQ-MGB				21.7252	0.000293449	21.725	0.000207901						false	0.100834	true	3	17			1.29404	0.835392	N	N
4	A4	false	37 M1		GAPDH	UNKNOWN	FAM	NFQ-MGB				21.7248		21.725	0.000207901						false	0.100834	true	3	17			1.29166	0.831399	N	N
62	F2		25M1	0.0771457	HLA-G	UNKNOWN	FAM	NFQ-MGB	1	0.862029	1.16005	30.765	0.107263	30.6892	0.0758467		17.7893			0	false	0.04	true	3	28		N	N	N
64	F4		25M1	0.0771457	HLA-G	UNKNOWN	FAM	NFQ-MGB	1	0.862029	1.16005	30.6133		30.6892	0.0758467		17.7893			0	false	0.04	true	3	28		N	N	N
62	F2	false	26 M1	0.114211	HLA-G	UNKNOWN	FAM	NFQ-MGB	1	0.802681	1.24582	33.3106	0.141592	33.2104	0.100121		19.2417			0	false	0.04	true	3	30			1.22286	0.813315	N	N	N
64	F4	false	26 M1	0.114211	HLA-G	UNKNOWN	FAM	NFQ-MGB	1	0.802681	1.24582	33.1103		33.2104	0.100121		19.2417			0	false	0.04	true	3	30			1.21819	0.928887	N	N	N
62	F2	false	30 M1	0.132331	HLA-G	UNKNOWN	FAM	NFQ-MGB	1	0.775173	1.29003	32.6276	0.151006	32.5209	0.106777		18.6973			0	false	0.04	true	3	29			1.22422	0.857224	N	N	N
64	F4	false	30 M1	0.132331	HLA-G	UNKNOWN	FAM	NFQ-MGB	1	0.775173	1.29003	32.4141		32.5209	0.106777		18.6973			0	false	0.04	true	3	29			1.21846	0.926739	N	N	N
62	F2	false	37 M1	0.281616	HLA-G	UNKNOWN	FAM	NFQ-MGB	1	0.581604	1.71938	32.1195	0.393706	31.8411	0.278392		17.5367			0	false	0.04	true	3	29			1.21306	0.882078	N	N
64	F4	false	37 M1	0.281616	HLA-G	UNKNOWN	FAM	NFQ-MGB	1	0.581604	1.71938	31.5627		31.8411	0.278392		17.5367			0	false	0.04	true	3	28			1.22657	0.88352	N	N
73	G1		25M1	0.0196537	IDO1	UNKNOWN	FAM	NFQ-MGB	1	0.962883	1.03855	18.0442	0.0193662	18.0579	0.0136938		5.15803			0	false	0.152765	true	3	13		N	N	N
75	G3		25M1	0.0196537	IDO1	UNKNOWN	FAM	NFQ-MGB	1	0.962883	1.03855	18.0716		18.0579	0.0136938		5.15803			0	false	0.152765	true	3	14		N	N	N
73	G1	false	26 M1	0.102752	IDO1	UNKNOWN	FAM	NFQ-MGB	1	0.82058	1.21865	19.8513	0.122783	19.7645	0.0868206		5.79575			0	false	0.152765	true	3	16			1.45209	0.909962	N	N	N
75	G3	false	26 M1	0.102752	IDO1	UNKNOWN	FAM	NFQ-MGB	1	0.82058	1.21865	19.6777		19.7645	0.0868206		5.79575			0	false	0.152765	true	3	15			1.44944	0.895868	N	N	N
73	G1	false	30 M1	0.110782	IDO1	UNKNOWN	FAM	NFQ-MGB	1	0.807995	1.23763	19.204	0.111019	19.2826	0.0785027		5.45895			0	false	0.152765	true	3	14			1.42912	0.990102	N	N	N
75	G3	false	30 M1	0.110782	IDO1	UNKNOWN	FAM	NFQ-MGB	1	0.807995	1.23763	19.3611		19.2826	0.0785027		5.45895			0	false	0.152765	true	3	15			1.4213	0.983826	N	N	N
73	G1	false	37 M1	0.151717	IDO1	UNKNOWN	FAM	NFQ-MGB	1	0.746786	1.33907	20.2227	0.205973	20.0771	0.145645		5.77276			0	false	0.152765	true	3	16			1.44088	0.849705	N	N
75	G3	false	37 M1	0.151717	IDO1	UNKNOWN	FAM	NFQ-MGB	1	0.746786	1.33907	19.9315		20.0771	0.145645		5.77276			0	false	0.152765	true	3	15			1.44947	0.901833	N	N
86	H2		25M1	0.0582114	IFNG	UNKNOWN	FAM	NFQ-MGB	1	0.89402	1.11854	22.3305	0.0798727	22.274	0.0564785		9.37414			0	false	0.04	true	3	20		N	N	N
88	H4		25M1	0.0582114	IFNG	UNKNOWN	FAM	NFQ-MGB	1	0.89402	1.11854	22.2175		22.274	0.0564785		9.37414			0	false	0.04	true	3	19		N	N	N
86	H2	false	26 M1	0.108811	IFNG	UNKNOWN	FAM	NFQ-MGB	1	0.811067	1.23294	23.3457	0.132813	23.2518	0.0939131		9.28307			0	false	0.04	true	3	20			1.4671	0.942009	N	N	N
88	H4	false	26 M1	0.108811	IFNG	UNKNOWN	FAM	NFQ-MGB	1	0.811067	1.23294	23.1579		23.2518	0.0939131		9.28307			0	false	0.04	true	3	20			1.46186	0.951861	N	N	N
86	H2	false	30 M1	0.130418	IFNG	UNKNOWN	FAM	NFQ-MGB	1	0.778031	1.2853	21.8677	0.14764	21.7633	0.104398		7.93974			0	false	0.04	true	3	19			1.45089	0.976495	N	N	N
88	H4	false	30 M1	0.130418	IFNG	UNKNOWN	FAM	NFQ-MGB	1	0.778031	1.2853	21.6589		21.7633	0.104398		7.93974			0	false	0.04	true	3	18			1.45086	0.98478	N	N	N
86	H2	false	37 M1	0.0497141	IFNG	UNKNOWN	FAM	NFQ-MGB	1	0.90876	1.1004	23.4923	0.0364959	23.5181	0.0258064		9.21375			0	false	0.04	true	3	20			1.46532	0.983645	N	N
88	H4	false	37 M1	0.0497141	IFNG	UNKNOWN	FAM	NFQ-MGB	1	0.90876	1.1004	23.5439		23.5181	0.0258064		9.21375			0	false	0.04	true	3	21			1.46094	0.981147	N	N
61	F1		25M1	0.0198945	KLF4	UNKNOWN	FAM	NFQ-MGB	1	0.962437	1.03903	25.587	0.0198513	25.573	0.0140371		12.6731			0	false	0.287901	true	3	19		N	N	N
63	F3		25M1	0.0198945	KLF4	UNKNOWN	FAM	NFQ-MGB	1	0.962437	1.03903	25.559		25.573	0.0140371		12.6731			0	false	0.287901	true	3	19		N	N	N
61	F1	false	26 M1	0.14971	KLF4	UNKNOWN	FAM	NFQ-MGB	1	0.749675	1.33391	28.0515	0.196943	28.1908	0.139259		14.222			0	false	0.287901	true	3	22			1.42757	0.979168	N	N	N
63	F3	false	26 M1	0.14971	KLF4	UNKNOWN	FAM	NFQ-MGB	1	0.749675	1.33391	28.33		28.1908	0.139259		14.222			0	false	0.287901	true	3	22			1.4229	0.966472	N	N	N
61	F1	false	30 M1	0.176842	KLF4	UNKNOWN	FAM	NFQ-MGB	1	0.711536	1.40541	26.5572	0.224335	26.7159	0.158628		12.8923			0	false	0.287901	true	3	20			1.43132	0.987085	N	N	N
63	F3	false	30 M1	0.176842	KLF4	UNKNOWN	FAM	NFQ-MGB	1	0.711536	1.40541	26.8745		26.7159	0.158628		12.8923			0	false	0.287901	true	3	21			1.41147	0.988565	N	N	N
61	F1	false	37 M1	0.108062	KLF4	UNKNOWN	FAM	NFQ-MGB	1	0.812236	1.23117	27.1617	0.140513	27.2611	0.0993576		12.9567			0	false	0.287901	true	3	21			1.42708	0.976537	N	N
63	F3	false	37 M1	0.108062	KLF4	UNKNOWN	FAM	NFQ-MGB	1	0.812236	1.23117	27.3604		27.2611	0.0993576		12.9567			0	false	0.287901	true	3	21			1.41329	0.97357	N	N
85	H1		25M1	0.0608947	MRC1	UNKNOWN	FAM	NFQ-MGB	1	0.889415	1.12433	21.7281	0.0837787	21.6689	0.0592403		8.769			0	false	0.058448	true	3	18		N	N	N
87	H3		25M1	0.0608947	MRC1	UNKNOWN	FAM	NFQ-MGB	1	0.889415	1.12433	21.6096		21.6689	0.0592403		8.769			0	false	0.058448	true	3	18		N	N	N
85	H1	false	26 M1	0.0771977	MRC1	UNKNOWN	FAM	NFQ-MGB	1	0.861943	1.16017	22.4629	0.0766737	22.5171	0.0542164		8.54836			0	false	0.058448	true	3	19			1.42858	0.964743	N	N	N
87	H3	false	26 M1	0.0771977	MRC1	UNKNOWN	FAM	NFQ-MGB	1	0.861943	1.16017	22.5713		22.5171	0.0542164		8.54836			0	false	0.058448	true	3	19			1.4223	0.962857	N	N	N
85	H1	false	30 M1	0.251085	MRC1	UNKNOWN	FAM	NFQ-MGB	1	0.616801	1.62127	23.0985	0.337441	22.8599	0.238607		9.03628			0	false	0.058448	true	3	19			1.39206	0.94589	N	N	N
87	H3	false	30 M1	0.251085	MRC1	UNKNOWN	FAM	NFQ-MGB	1	0.616801	1.62127	22.6213		22.8599	0.238607		9.03628			0	false	0.058448	true	3	19			1.40206	0.985952	N	N	N
85	H1	false	37 M1	0.253095	MRC1	UNKNOWN	FAM	NFQ-MGB	1	0.61442	1.62755	21.9425	0.352849	22.192	0.249502		7.88761			0	false	0.058448	true	3	19			1.43547	0.823694	N	N
87	H3	false	37 M1	0.253095	MRC1	UNKNOWN	FAM	NFQ-MGB	1	0.61442	1.62755	22.4415		22.192	0.249502		7.88761			0	false	0.058448	true	3	19			1.42941	0.972736	N	N
38	D2		25M1	0.0164082	PPARG	UNKNOWN	FAM	NFQ-MGB	1	0.968916	1.03208	26.093	0.0118723	26.0846	0.0083952		13.1847			0	false	0.116793	true	3	22		N	N	N
40	D4		25M1	0.0164082	PPARG	UNKNOWN	FAM	NFQ-MGB	1	0.968916	1.03208	26.0762		26.0846	0.0083952		13.1847			0	false	0.116793	true	3	21		N	N	N
38	D2	false	26 M1	0.132148	PPARG	UNKNOWN	FAM	NFQ-MGB	1	0.775446	1.28958	27.3494	0.169959	27.4696	0.120179		13.5009			0	false	0.116793	true	3	23			1.32519	0.915071	N	N	N
40	D4	false	26 M1	0.132148	PPARG	UNKNOWN	FAM	NFQ-MGB	1	0.775446	1.28958	27.5898		27.4696	0.120179		13.5009			0	false	0.116793	true	3	23			1.29982	0.858306	N	N	N
38	D2	false	30 M1	0.118726	PPARG	UNKNOWN	FAM	NFQ-MGB	1	0.795737	1.2567	27.3444	0.126378	27.4338	0.0893631		13.6102			0	false	0.116793	true	3	22			1.302	0.991961	N	N	N
40	D4	false	30 M1	0.118726	PPARG	UNKNOWN	FAM	NFQ-MGB	1	0.795737	1.2567	27.5231		27.4338	0.0893631		13.6102			0	false	0.116793	true	3	22			1.30736	0.902505	N	N	N
38	D2	false	37 M1	0.0580388	PPARG	UNKNOWN	FAM	NFQ-MGB	1	0.894317	1.11817	27.8997	0.0559102	27.9392	0.0395346		13.6349			0	false	0.116793	true	3	23			1.30173	0.992385	N	N
40	D4	false	37 M1	0.0580388	PPARG	UNKNOWN	FAM	NFQ-MGB	1	0.894317	1.11817	27.9787		27.9392	0.0395346		13.6349			0	false	0.116793	true	3	23			1.28747	0.98674	N	N
13	B1		25M1	0.0351141	PTGS2	UNKNOWN	FAM	NFQ-MGB	1	0.934656	1.06991	22.2492	0.0454811	22.2171	0.0321598		9.3172			0	false	0.188331	true	3	17		N	N	N
15	B3		25M1	0.0351141	PTGS2	UNKNOWN	FAM	NFQ-MGB	1	0.934656	1.06991	22.1849		22.2171	0.0321598		9.3172			0	false	0.188331	true	3	17		N	N	N
13	B1	false	26 M1	0.0629213	PTGS2	UNKNOWN	FAM	NFQ-MGB	1	0.885953	1.12873	26.1886	0.0433372	26.2192	0.0306435		12.2505			0	false	0.188331	true	3	21			1.3368	0.965398	N	N	N
15	B3	false	26 M1	0.0629213	PTGS2	UNKNOWN	FAM	NFQ-MGB	1	0.885953	1.12873	26.2499		26.2192	0.0306435		12.2505			0	false	0.188331	true	3	21			1.33487	0.964892	N	N	N
13	B1	false	30 M1	0.0906743	PTGS2	UNKNOWN	FAM	NFQ-MGB	1	0.839876	1.19065	25.6624	0.0649888	25.6165	0.0459538		11.7929			0	false	0.188331	true	3	20			1.33477	0.964543	N	N	N
15	B3	false	30 M1	0.0906743	PTGS2	UNKNOWN	FAM	NFQ-MGB	1	0.839876	1.19065	25.5705		25.6165	0.0459538		11.7929			0	false	0.188331	true	3	20			1.336	0.979436	N	N	N
13	B1	false	37 M1	0.153794	PTGS2	UNKNOWN	FAM	NFQ-MGB	1	0.743807	1.34443	26.994	0.209031	27.1418	0.147807		12.8374			0	false	0.188331	true	3	21			1.34635	0.993267	N	N
15	B3	false	37 M1	0.153794	PTGS2	UNKNOWN	FAM	NFQ-MGB	1	0.743807	1.34443	27.2896		27.1418	0.147807		12.8374			0	false	0.188331	true	3	22			1.3322	0.975874	N	N
74	G2		25M1	0.10264	STAT6	UNKNOWN	FAM	NFQ-MGB	1	0.820756	1.21839	22.8528	0.14378	22.7511	0.101667		9.85126			0	false	0.238094	true	3	17		N	N	N
76	G4		25M1	0.10264	STAT6	UNKNOWN	FAM	NFQ-MGB	1	0.820756	1.21839	22.6495		22.7511	0.101667		9.85126			0	false	0.238094	true	3	17		N	N	N
74	G2	false	26 M1	0.223647	STAT6	UNKNOWN	FAM	NFQ-MGB	1	0.650245	1.53788	23.5171	0.306588	23.3003	0.21679		9.33152			0	false	0.238094	true	3	18			1.37146	0.899238	N	N	N
76	G4	false	26 M1	0.223647	STAT6	UNKNOWN	FAM	NFQ-MGB	1	0.650245	1.53788	23.0835		23.3003	0.21679		9.33152			0	false	0.238094	true	3	18			1.40939	0.944478	N	N	N
74	G2	false	30 M1	0.207051	STAT6	UNKNOWN	FAM	NFQ-MGB	1	0.671348	1.48954	23.8711	0.271146	23.6793	0.19173		9.85573			0	false	0.238094	true	3	18			1.36623	0.963379	N	N	N
76	G4	false	30 M1	0.207051	STAT6	UNKNOWN	FAM	NFQ-MGB	1	0.671348	1.48954	23.4876		23.6793	0.19173		9.85573			0	false	0.238094	true	3	18			1.38778	0.972747	N	N	N
74	G2	false	37 M1	0.25469	STAT6	UNKNOWN	FAM	NFQ-MGB	1	0.612536	1.63256	23.9811	0.355138	23.73	0.251121		9.42567			0	false	0.238094	true	3	18			1.3848	0.910171	N	N
76	G4	false	37 M1	0.25469	STAT6	UNKNOWN	FAM	NFQ-MGB	1	0.612536	1.63256	23.4789		23.73	0.251121		9.42567			0	false	0.238094	true	3	18			1.40761	0.989089	N	N
50	E2		25M1	0.191702	THY1	UNKNOWN	FAM	NFQ-MGB	1	0.691475	1.44618	32.2657	0.270374	32.4568	0.191183		19.557			0	false	0.16812	true	3	27		N	N	N
52	E4		25M1	0.191702	THY1	UNKNOWN	FAM	NFQ-MGB	1	0.691475	1.44618	32.648		32.4568	0.191183		19.557			0	false	0.16812	true	3	28		N	N	N
50	E2	false	26 M1	0.253788	THY1	UNKNOWN	FAM	NFQ-MGB	1	0.613601	1.62972	34.4459	0.350395	34.1981	0.247766		20.2293			0	false	0.16812	true	3	30			1.40852	0.935224	N	N	N
52	E4	false	26 M1	0.253788	THY1	UNKNOWN	FAM	NFQ-MGB	1	0.613601	1.62972	33.9503		34.1981	0.247766		20.2293			0	false	0.16812	true	3	29			1.44687	0.857274	N	N	N
50	E2	false	30 M1	0.180052	THY1	UNKNOWN	FAM	NFQ-MGB	1	0.707154	1.41412	34.1482	0.229383	34.3104	0.162199		20.4868			0	false	0.16812	true	3	29			1.42161	0.899951	N	N	N
52	E4	false	30 M1	0.180052	THY1	UNKNOWN	FAM	NFQ-MGB	1	0.707154	1.41412	34.4726		34.3104	0.162199		20.4868			0	false	0.16812	true	3	30			1.4223	0.90969	N	N	N
50	E2	false	37 M1	0.113351	THY1	UNKNOWN	FAM	NFQ-MGB	1	0.804011	1.24376	34.7376	0.148613	34.6325	0.105085		20.3282			0	false	0.16812	true	3	30			1.39555	0.949176	N	N
52	E4	false	37 M1	0.113351	THY1	UNKNOWN	FAM	NFQ-MGB	1	0.804011	1.24376	34.5274		34.6325	0.105085		20.3282			0	false	0.16812	true	3	29			1.42428	0.897267	N	N
25	C1		25M1	0.0144762	TNF	UNKNOWN	FAM	NFQ-MGB	1	0.972525	1.02825	21.8614	0.00465064	21.8647	0.00328827		8.96481			0	false	0.075624	true	3	17		N	N	N
27	C3		25M1	0.0144762	TNF	UNKNOWN	FAM	NFQ-MGB	1	0.972525	1.02825	21.868		21.8647	0.00328827		8.96481			0	false	0.075624	true	3	18		N	N	N
25	C1	false	26 M1	0.159489	TNF	UNKNOWN	FAM	NFQ-MGB	1	0.735699	1.35925	23.2065	0.21174	23.3562	0.149722		9.38741			0	false	0.075624	true	3	19			1.23884	0.801038	N	N	N
27	C3	false	26 M1	0.159489	TNF	UNKNOWN	FAM	NFQ-MGB	1	0.735699	1.35925	23.5059		23.3562	0.149722		9.38741			0	false	0.075624	true	3	19			1.21197	0.778253	N	N	N
25	C1	false	30 M1	0.0797936	TNF	UNKNOWN	FAM	NFQ-MGB	1	0.857648	1.16598	23.1514	0.0226691	23.1674	0.0160294		9.3438			0	false	0.075624	true	3	19			1.23845	0.773282	N	N	N
27	C3	false	30 M1	0.0797936	TNF	UNKNOWN	FAM	NFQ-MGB	1	0.857648	1.16598	23.1834		23.1674	0.0160294		9.3438			0	false	0.075624	true	3	19			1.22743	0.755997	N	N	N
25	C1	false	37 M1	0.213016	TNF	UNKNOWN	FAM	NFQ-MGB	1	0.663685	1.50674	23.6143	0.295197	23.823	0.208735		9.5187			0	false	0.075624	true	3	20			1.22298	0.796148	N	N
27	C3	false	37 M1	0.213016	TNF	UNKNOWN	FAM	NFQ-MGB	1	0.663685	1.50674	24.0318		23.823	0.208735		9.5187			0	false	0.075624	true	3	20			1.22807	0.792891	N	N
49	E1		25M1	0.015271	TNFAIP6	UNKNOWN	FAM	NFQ-MGB	1	0.971039	1.02982	17.0498	0.00830143	17.0439	0.00586987		4.14401			0	false	0.128718	true	3	12		N	N	N
51	E3		25M1	0.015271	TNFAIP6	UNKNOWN	FAM	NFQ-MGB	1	0.971039	1.02982	17.038		17.0439	0.00586987		4.14401			0	false	0.128718	true	3	12		N	N	N
49	E1	false	26 M1	0.055682	TNFAIP6	UNKNOWN	FAM	NFQ-MGB	1	0.898383	1.11311	20.1799	0.0126827	20.1888	0.0089674		6.22008			0	false	0.128718	true	3	16			1.43576	0.960851	N	N	N
51	E3	false	26 M1	0.055682	TNFAIP6	UNKNOWN	FAM	NFQ-MGB	1	0.898383	1.11311	20.1978		20.1888	0.0089674		6.22008			0	false	0.128718	true	3	16			1.43013	0.951671	N	N	N
49	E1	false	30 M1	0.0781671	TNFAIP6	UNKNOWN	FAM	NFQ-MGB	1	0.860337	1.16234	19.2224	0.00017112	19.2222	0.000121117		5.39864			0	false	0.128718	true	3	15			1.41935	0.988307	N	N	N
51	E3	false	30 M1	0.0781671	TNFAIP6	UNKNOWN	FAM	NFQ-MGB	1	0.860337	1.16234	19.2221		19.2222	0.000121117		5.39864			0	false	0.128718	true	3	15			1.42208	0.9827	N	N	N
49	E1	false	37 M1	0.071726	TNFAIP6	UNKNOWN	FAM	NFQ-MGB	1	0.871068	1.14802	20.989	0.0817203	21.0468	0.057785		6.74248			0	false	0.128718	true	3	17			1.41738	0.964377	N	N
51	E3	false	37 M1	0.071726	TNFAIP6	UNKNOWN	FAM	NFQ-MGB	1	0.871068	1.14802	21.1046		21.0468	0.057785		6.74248			0	false	0.128718	true	3	17			1.41546	0.932931	N	N
Well	Well Position	Omit	Sample Name	Delta Ct SE	Target Name	Task	Reporter	Quencher	RQ	RQ Min	RQ Max	CT	CT SD	EQ.Ct Mean	EQ.Ct SE	Quantity	Delta Ct Mean	Delta Delta Ct	Automatic Ct Threshold	Ct Threshold	Automatic Baseline	Baseline Start	Baseline End	Efficiency	Comments	Amp Score	Cq Conf	EXPFAIL	HIGHSD	NOAMP
1	A1	false	25M1obcc		18S	UNKNOWN	FAM	NFQ-MGB				6.07687	0.0337117	6.05303	0.0238378				false	0.104552	true	3	3			1.37634	0.836005	N	N	N
3	A3	false	25M1obcc		18S	UNKNOWN	FAM	NFQ-MGB				6.02919		6.05303	0.0238378				false	0.104552	true	3	3			1.37146	0.845414	N	N	N
1	A1	false	26M1obcc		18S	UNKNOWN	FAM	NFQ-MGB				7.61521	0.0155924	7.60418	0.0110257				false	0.104552	true	3	5			1.3917	0.911601	N	N	N
3	A3	false	26M1obcc		18S	UNKNOWN	FAM	NFQ-MGB				7.59316		7.60418	0.0110257				false	0.104552	true	3	5			1.39123	0.945401	N	N	N
1	A1	false	30M1obcc		18S	UNKNOWN	FAM	NFQ-MGB				6.6086	0.107941	6.53227	0.0763257				false	0.104552	true	3	4			1.35707	0.811225	N	N
3	A3	false	30M1obcc		18S	UNKNOWN	FAM	NFQ-MGB				6.45595		6.53227	0.0763257				false	0.104552	true	3	4			1.36239	0.855436	N	N
1	A1	false	37M1obcc		18S	UNKNOWN	FAM	NFQ-MGB				7.19332	0.0828917	7.25194	0.0586133				false	0.104552	true	3	4			1.38044	0.893577	N	N	N
3	A3	false	37M1obcc		18S	UNKNOWN	FAM	NFQ-MGB				7.31055		7.25194	0.0586133				false	0.104552	true	3	4			1.37364	0.911868	N	N	N
37	D1	false	25M1obcc	0.0980715	ARG1	UNKNOWN	FAM	NFQ-MGB	1	0.828004	1.20772	36.9113	0.126859	37.001	0.0897026		24.2509	0	false	0.04	true	3	34			1.02992	0.88686	N	N	N
39	D3	false	25M1obcc	0.0980715	ARG1	UNKNOWN	FAM	NFQ-MGB	1	0.828004	1.20772	37.0907		37.001	0.0897026		24.2509	0	false	0.04	true	3	34			1.03622	0.641608	N	N	N
37	D1	false	26M1obcc		ARG1	UNKNOWN	FAM	NFQ-MGB				Undetermined	#DIV/0!						false	0.04	true	3	39			0	0	Y	N	Y
39	D3	false	26M1obcc		ARG1	UNKNOWN	FAM	NFQ-MGB				Undetermined							false	0.04	true	3	39			0	0	Y	N	Y
37	D1	false	30M1obcc		ARG1	UNKNOWN	FAM	NFQ-MGB	1	1	1	34.3489	#DIV/0!	34.3489			21.1996	0	false	0.04	true	3	31			1.28888	0.945882	N	N
39	D3	false	30M1obcc		ARG1	UNKNOWN	FAM	NFQ-MGB	1	1	1	Undetermined		34.3489			21.1996	0	false	0.04	true	3	39			0	0	Y	Y
37	D1	false	37M1obcc		ARG1	UNKNOWN	FAM	NFQ-MGB	1	1	1	Undetermined	#DIV/0!	35.9635			22.3617	0	false	0.04	true	3	39			0	0	Y	N	Y
39	D3	false	37M1obcc		ARG1	UNKNOWN	FAM	NFQ-MGB	1	1	1	35.9635		35.9635			22.3617	0	false	0.04	true	3	33			1.14169	0.895352	N	N	N
14	B2	false	25M1obcc	0.0514827	CCL5	UNKNOWN	FAM	NFQ-MGB	1	0.905672	1.10415	20.537	0.0464548	20.5042	0.0328484		7.7541	0	false	0.140947	true	3	16			1.37376	0.920897	N	N	N
16	B4	false	25M1obcc	0.0514827	CCL5	UNKNOWN	FAM	NFQ-MGB	1	0.905672	1.10415	20.4713		20.5042	0.0328484		7.7541	0	false	0.140947	true	3	16			1.3788	0.913815	N	N	N
14	B2	false	26M1obcc	0.0332414	CCL5	UNKNOWN	FAM	NFQ-MGB	1	0.938031	1.06606	20.9101	0.0431074	20.8796	0.0304813		6.9308	0	false	0.140947	true	3	16			1.38069	0.961503	N	N	N
16	B4	false	26M1obcc	0.0332414	CCL5	UNKNOWN	FAM	NFQ-MGB	1	0.938031	1.06606	20.8491		20.8796	0.0304813		6.9308	0	false	0.140947	true	3	16			1.39016	0.961755	N	N	N
14	B2	false	30M1obcc	0.187663	CCL5	UNKNOWN	FAM	NFQ-MGB	1	0.696872	1.43498	20.4275	0.238852	20.2587	0.168894		7.10927	0	false	0.140947	true	3	16			1.35621	0.967143	N	N
16	B4	false	30M1obcc	0.187663	CCL5	UNKNOWN	FAM	NFQ-MGB	1	0.696872	1.43498	20.0898		20.2587	0.168894		7.10927	0	false	0.140947	true	3	16			1.393	0.978802	N	N
14	B2	false	37M1obcc	0.046409	CCL5	UNKNOWN	FAM	NFQ-MGB	1	0.914559	1.09342	19.4821	0.0284144	19.5022	0.020092		5.90033	0	false	0.140947	true	3	15			1.37959	0.95853	N	N	N
16	B4	false	37M1obcc	0.046409	CCL5	UNKNOWN	FAM	NFQ-MGB	1	0.914559	1.09342	19.5223		19.5022	0.020092		5.90033	0	false	0.140947	true	3	15			1.38117	0.950188	N	N	N
26	C2	false	25M1obcc	0.044288	CD163	UNKNOWN	FAM	NFQ-MGB	1	0.9183	1.08897	28.2458	0.0279279	28.226	0.0197477		15.476	0	false	0.124173	true	3	24			1.45351	0.966267	N	N	N
28	C4	false	25M1obcc	0.044288	CD163	UNKNOWN	FAM	NFQ-MGB	1	0.9183	1.08897	28.2063		28.226	0.0197477		15.476	0	false	0.124173	true	3	24			1.4566	0.96877	N	N	N
26	C2	false	26M1obcc	0.121647	CD163	UNKNOWN	FAM	NFQ-MGB	1	0.791276	1.26378	28.3578	0.17101	28.2368	0.120922		14.288	0	false	0.124173	true	3	24			1.4585	0.980554	N	N	N
28	C4	false	26M1obcc	0.121647	CD163	UNKNOWN	FAM	NFQ-MGB	1	0.791276	1.26378	28.1159		28.2368	0.120922		14.288	0	false	0.124173	true	3	23			1.46284	0.980473	N	N	N
26	C2	false	30M1obcc	0.0866574	CD163	UNKNOWN	FAM	NFQ-MGB	1	0.846394	1.18148	28.5328	0.040431	28.5614	0.0285892		15.4121	0	false	0.124173	true	3	24			1.43418	0.980315	N	N
28	C4	false	30M1obcc	0.0866574	CD163	UNKNOWN	FAM	NFQ-MGB	1	0.846394	1.18148	28.59		28.5614	0.0285892		15.4121	0	false	0.124173	true	3	24			1.43994	0.979122	N	N
26	C2	false	37M1obcc	0.0514624	CD163	UNKNOWN	FAM	NFQ-MGB	1	0.905708	1.10411	28.7178	0.0423854	28.7478	0.0299711		15.1459	0	false	0.124173	true	3	24			1.44757	0.980896	N	N	N
28	C4	false	37M1obcc	0.0514624	CD163	UNKNOWN	FAM	NFQ-MGB	1	0.905708	1.10411	28.7778		28.7478	0.0299711		15.1459	0	false	0.124173	true	3	24			1.46028	0.976772	N	N	N
2	A2	false	25M1obcc		GAPDH	UNKNOWN	FAM	NFQ-MGB				19.3963	0.0717586	19.4471	0.0507412				false	0.100834	true	3	15			1.30482	0.77931	N	N	N
4	A4	false	25M1obcc		GAPDH	UNKNOWN	FAM	NFQ-MGB				19.4978		19.4471	0.0507412				false	0.100834	true	3	15			1.2966	0.771049	N	N	N
2	A2	false	26M1obcc		GAPDH	UNKNOWN	FAM	NFQ-MGB				20.2783	0.0214564	20.2934	0.015172				false	0.100834	true	3	16			1.31544	0.793005	N	N	N
4	A4	false	26M1obcc		GAPDH	UNKNOWN	FAM	NFQ-MGB				20.3086		20.2934	0.015172				false	0.100834	true	3	16			1.30961	0.797655	N	N	N
2	A2	false	30M1obcc		GAPDH	UNKNOWN	FAM	NFQ-MGB				19.8534	0.122953	19.7665	0.0869408				false	0.100834	true	3	15			1.29346	0.778254	N	N
4	A4	false	30M1obcc		GAPDH	UNKNOWN	FAM	NFQ-MGB				19.6795		19.7665	0.0869408				false	0.100834	true	3	15			1.30359	0.772113	N	N
2	A2	false	37M1obcc		GAPDH	UNKNOWN	FAM	NFQ-MGB				19.9437	0.0113752	19.9518	0.00804329				false	0.100834	true	3	15			1.29436	0.794516	N	N	N
4	A4	false	37M1obcc		GAPDH	UNKNOWN	FAM	NFQ-MGB				19.9598		19.9518	0.00804329				false	0.100834	true	3	15			1.29039	0.804404	N	N	N
62	F2	false	25M1obcc	0.0852494	HLA-G	UNKNOWN	FAM	NFQ-MGB	1	0.84869	1.17829	34.2291	0.106734	34.1536	0.0754719		21.4036	0	true	0.04	true	3	31			1.1812	0.878636	N	N	Y
64	F4	false	25M1obcc	0.0852494	HLA-G	UNKNOWN	FAM	NFQ-MGB	1	0.84869	1.17829	34.0782		34.1536	0.0754719		21.4036	0	true	0.04	true	3	31			1.19337	0.95383	N	N	Y
62	F2	false	26M1obcc	0.887064	HLA-G	UNKNOWN	FAM	NFQ-MGB	1	0.181384	5.51318	36.0229	1.25436	35.1359	0.886965		21.1871	0	false	0.04	true	3	33			1.06458	0.848445	N	Y	N
64	F4	false	26M1obcc	0.887064	HLA-G	UNKNOWN	FAM	NFQ-MGB	1	0.181384	5.51318	34.249		35.1359	0.886965		21.1871	0	false	0.04	true	3	31			1.19593	0.931452	N	Y	N
62	F2	false	30M1obcc	0.107139	HLA-G	UNKNOWN	FAM	NFQ-MGB	1	0.813681	1.22898	34.548	0.0978424	34.4788	0.0691853		21.3294	0	false	0.04	true	3	31			1.1636	0.890274	N	N
64	F4	false	30M1obcc	0.107139	HLA-G	UNKNOWN	FAM	NFQ-MGB	1	0.813681	1.22898	34.4096		34.4788	0.0691853		21.3294	0	false	0.04	true	3	31			1.19005	0.922343	N	N
62	F2	false	37M1obcc	0.165139	HLA-G	UNKNOWN	FAM	NFQ-MGB	1	0.727743	1.37411	33.7236	0.225923	33.5638	0.159752		19.962	0	false	0.04	true	3	31			1.21462	0.907396	N	N	N
64	F4	false	37M1obcc	0.165139	HLA-G	UNKNOWN	FAM	NFQ-MGB	1	0.727743	1.37411	33.4041		33.5638	0.159752		19.962	0	false	0.04	true	3	30			1.21339	0.93507	N	N	N
73	G1	false	25M1obcc	0.0463313	IDO1	UNKNOWN	FAM	NFQ-MGB	1	0.914696	1.09326	18.9387	0.0339157	18.9627	0.023982		6.21266	0	false	0.152765	true	3	14			1.44892	0.983534	N	N	N
75	G3	false	25M1obcc	0.0463313	IDO1	UNKNOWN	FAM	NFQ-MGB	1	0.914696	1.09326	18.9867		18.9627	0.023982		6.21266	0	false	0.152765	true	3	15			1.44052	0.916995	N	N	N
73	G1	false	26M1obcc	0.0136863	IDO1	UNKNOWN	FAM	NFQ-MGB	1	0.974005	1.02669	21.8732	0.00478216	21.8698	0.00338173		7.92097	0	false	0.152765	true	3	18			1.43877	0.971552	N	N	N
75	G3	false	26M1obcc	0.0136863	IDO1	UNKNOWN	FAM	NFQ-MGB	1	0.974005	1.02669	21.8664		21.8698	0.00338173		7.92097	0	false	0.152765	true	3	17			1.43613	0.960323	N	N	N
73	G1	false	30M1obcc	0.0821072	IDO1	UNKNOWN	FAM	NFQ-MGB	1	0.853838	1.17118	19.7378	0.00994475	19.7448	0.00703144		6.59546	0	false	0.152765	true	3	15			1.44951	0.976256	N	N
75	G3	false	30M1obcc	0.0821072	IDO1	UNKNOWN	FAM	NFQ-MGB	1	0.853838	1.17118	19.7519		19.7448	0.00703144		6.59546	0	false	0.152765	true	3	15			1.45186	0.975497	N	N
73	G1	false	37M1obcc	0.0547832	IDO1	UNKNOWN	FAM	NFQ-MGB	1	0.899938	1.11119	20.1071	0.0500214	20.1424	0.0353708		6.5406	0	false	0.152765	true	3	15			1.44687	0.976315	N	N	N
75	G3	false	37M1obcc	0.0547832	IDO1	UNKNOWN	FAM	NFQ-MGB	1	0.899938	1.11119	20.1778		20.1424	0.0353708		6.5406	0	false	0.152765	true	3	16			1.44045	0.9561	N	N	N
86	H2	false	25M1obcc	0.250066	IFNG	UNKNOWN	FAM	NFQ-MGB	1	0.618011	1.61809	27.1667	0.349176	27.4136	0.246904		14.6635	0	false	0.04	true	3	24			1.45367	0.990401	N	N	N
88	H4	false	25M1obcc	0.250066	IFNG	UNKNOWN	FAM	NFQ-MGB	1	0.618011	1.61809	27.6605		27.4136	0.246904		14.6635	0	false	0.04	true	3	25			1.45492	0.970209	N	N	N
86	H2	false	26M1obcc	0.0153669	IFNG	UNKNOWN	FAM	NFQ-MGB	1	0.97086	1.03001	27.7299	0.0109785	27.7221	0.00776291		13.7733	0	false	0.04	true	3	25			1.45824	0.965269	N	N	N
88	H4	false	26M1obcc	0.0153669	IFNG	UNKNOWN	FAM	NFQ-MGB	1	0.97086	1.03001	27.7143		27.7221	0.00776291		13.7733	0	false	0.04	true	3	25			1.45632	0.969868	N	N	N
86	H2	false	30M1obcc	0.116466	IFNG	UNKNOWN	FAM	NFQ-MGB	1	0.799206	1.25124	29.0154	0.117235	28.9325	0.0828981		15.7832	0	false	0.04	true	3	26			1.46516	0.970063	N	N
88	H4	false	30M1obcc	0.116466	IFNG	UNKNOWN	FAM	NFQ-MGB	1	0.799206	1.25124	28.8496		28.9325	0.0828981		15.7832	0	false	0.04	true	3	26			1.47699	0.981859	N	N
86	H2	false	37M1obcc	0.0441223	IFNG	UNKNOWN	FAM	NFQ-MGB	1	0.918593	1.08862	27.679	0.0198329	27.693	0.0140238		14.0912	0	false	0.04	true	3	25			1.44819	0.967888	N	N	N
88	H4	false	37M1obcc	0.0441223	IFNG	UNKNOWN	FAM	NFQ-MGB	1	0.918593	1.08862	27.707		27.693	0.0140238		14.0912	0	false	0.04	true	3	24			1.44384	0.972729	N	N	N
61	F1	false	25M1obcc	0.0399342	KLF4	UNKNOWN	FAM	NFQ-MGB	1	0.926026	1.07988	27.9815	0.00682499	27.9767	0.00482559		15.2266	0	false	0.287901	true	3	22			1.43118	0.986134	N	N	N
63	F3	false	25M1obcc	0.0399342	KLF4	UNKNOWN	FAM	NFQ-MGB	1	0.926026	1.07988	27.9718		27.9767	0.00482559		15.2266	0	false	0.287901	true	3	22			1.42816	0.985105	N	N	N
61	F1	false	26M1obcc	0.122746	KLF4	UNKNOWN	FAM	NFQ-MGB	1	0.789605	1.26646	29.6896	0.172572	29.8117	0.122027		15.8628	0	false	0.287901	true	3	23			1.41853	0.982302	N	N	N
63	F3	false	26M1obcc	0.122746	KLF4	UNKNOWN	FAM	NFQ-MGB	1	0.789605	1.26646	29.9337		29.8117	0.122027		15.8628	0	false	0.287901	true	3	24			1.40786	0.979409	N	N	N
61	F1	false	30M1obcc	0.11423	KLF4	UNKNOWN	FAM	NFQ-MGB	1	0.802652	1.24587	27.8194	0.112751	27.8991	0.0797272		14.7497	0	false	0.287901	true	3	22			1.43912	0.985251	N	N
63	F3	false	30M1obcc	0.11423	KLF4	UNKNOWN	FAM	NFQ-MGB	1	0.802652	1.24587	27.9788		27.8991	0.0797272		14.7497	0	false	0.287901	true	3	22			1.4309	0.983448	N	N
61	F1	false	37M1obcc	0.0425947	KLF4	UNKNOWN	FAM	NFQ-MGB	1	0.921297	1.08543	28.4861	0.0113321	28.4781	0.00801277		14.8763	0	false	0.287901	true	3	22			1.42426	0.983722	N	N	N
63	F3	false	37M1obcc	0.0425947	KLF4	UNKNOWN	FAM	NFQ-MGB	1	0.921297	1.08543	28.4701		28.4781	0.00801277		14.8763	0	false	0.287901	true	3	22			1.42039	0.978982	N	N	N
85	H1	false	25M1obcc	0.165238	MRC1	UNKNOWN	FAM	NFQ-MGB	1	0.727604	1.37437	23.402	0.226858	23.5624	0.160413		10.8124	0	false	0.058448	true	3	19			1.42758	0.968354	N	N	N
87	H3	false	25M1obcc	0.165238	MRC1	UNKNOWN	FAM	NFQ-MGB	1	0.727604	1.37437	23.7228		23.5624	0.160413		10.8124	0	false	0.058448	true	3	20			1.41838	0.972186	N	N	N
85	H1	false	26M1obcc	0.0482214	MRC1	UNKNOWN	FAM	NFQ-MGB	1	0.911375	1.09724	23.7257	0.0655658	23.6794	0.0463619		9.73054	0	false	0.058448	true	3	20			1.42224	0.97137	N	N	N
87	H3	false	26M1obcc	0.0482214	MRC1	UNKNOWN	FAM	NFQ-MGB	1	0.911375	1.09724	23.633		23.6794	0.0463619		9.73054	0	false	0.058448	true	3	20			1.42193	0.972091	N	N	N
85	H1	false	30M1obcc	0.0857263	MRC1	UNKNOWN	FAM	NFQ-MGB	1	0.847912	1.17937	23.6149	0.0362449	23.5893	0.025629		10.4399	0	false	0.058448	true	3	20			1.4416	0.985724	N	N
87	H3	false	30M1obcc	0.0857263	MRC1	UNKNOWN	FAM	NFQ-MGB	1	0.847912	1.17937	23.5636		23.5893	0.025629		10.4399	0	false	0.058448	true	3	20			1.44202	0.977742	N	N
85	H1	false	37M1obcc	0.0433039	MRC1	UNKNOWN	FAM	NFQ-MGB	1	0.92004	1.08691	24.6342	0.0158187	24.623	0.0111856		11.0212	0	false	0.058448	true	3	21			1.42067	0.97595	N	N	N
87	H3	false	37M1obcc	0.0433039	MRC1	UNKNOWN	FAM	NFQ-MGB	1	0.92004	1.08691	24.6118		24.623	0.0111856		11.0212	0	false	0.058448	true	3	21			1.41545	0.974884	N	N	N
38	D2	false	25M1obcc	0.0514444	PPARG	UNKNOWN	FAM	NFQ-MGB	1	0.905739	1.10407	28.6995	0.0463699	28.6667	0.0327883		15.9167	0	false	0.116793	true	3	24			1.30962	0.889566	N	N	N
40	D4	false	25M1obcc	0.0514444	PPARG	UNKNOWN	FAM	NFQ-MGB	1	0.905739	1.10407	28.634		28.6667	0.0327883		15.9167	0	false	0.116793	true	3	24			1.3089	0.849381	N	N	N
38	D2	false	26M1obcc	0.051612	PPARG	UNKNOWN	FAM	NFQ-MGB	1	0.905447	1.10443	29.2809	0.0705396	29.231	0.0498791		15.2822	0	false	0.116793	true	3	25			1.32242	0.957129	N	N	N
40	D4	false	26M1obcc	0.051612	PPARG	UNKNOWN	FAM	NFQ-MGB	1	0.905447	1.10443	29.1811		29.231	0.0498791		15.2822	0	false	0.116793	true	3	24			1.31519	0.979676	N	N	N
38	D2	false	30M1obcc	0.20963	PPARG	UNKNOWN	FAM	NFQ-MGB	1	0.668025	1.49695	28.9427	0.272956	29.1357	0.193009		15.9863	0	false	0.116793	true	3	24			1.30307	0.95775	N	N
40	D4	false	30M1obcc	0.20963	PPARG	UNKNOWN	FAM	NFQ-MGB	1	0.668025	1.49695	29.3287		29.1357	0.193009		15.9863	0	false	0.116793	true	3	25			1.26426	0.960326	N	N
38	D2	false	37M1obcc	0.0642282	PPARG	UNKNOWN	FAM	NFQ-MGB	1	0.883728	1.13157	29.0532	0.0689231	29.102	0.0487356		15.5001	0	false	0.116793	true	3	24			1.30149	0.943972	N	N	N
40	D4	false	37M1obcc	0.0642282	PPARG	UNKNOWN	FAM	NFQ-MGB	1	0.883728	1.13157	29.1507		29.102	0.0487356		15.5001	0	false	0.116793	true	3	24			1.2981	0.941448	N	N	N
13	B1	false	25M1obcc	0.0456498	PTGS2	UNKNOWN	FAM	NFQ-MGB	1	0.915896	1.09183	23.6077	0.0320143	23.585	0.0226374		10.835	0	false	0.188331	true	3	18			1.33056	0.961049	N	N	N
15	B3	false	25M1obcc	0.0456498	PTGS2	UNKNOWN	FAM	NFQ-MGB	1	0.915896	1.09183	23.5624		23.585	0.0226374		10.835	0	false	0.188331	true	3	18			1.32682	0.973715	N	N	N
13	B1	false	26M1obcc	0.0642433	PTGS2	UNKNOWN	FAM	NFQ-MGB	1	0.883702	1.1316	24.4021	0.0888968	24.3392	0.0628595		10.3904	0	false	0.188331	true	3	19			1.32844	0.975721	N	N	N
15	B3	false	26M1obcc	0.0642433	PTGS2	UNKNOWN	FAM	NFQ-MGB	1	0.883702	1.1316	24.2764		24.3392	0.0628595		10.3904	0	false	0.188331	true	3	19			1.33732	0.964607	N	N	N
13	B1	false	30M1obcc	0.109248	PTGS2	UNKNOWN	FAM	NFQ-MGB	1	0.810384	1.23398	25.2876	0.102402	25.2152	0.0724087		12.0659	0	false	0.188331	true	3	20			1.3278	0.976792	N	N
15	B3	false	30M1obcc	0.109248	PTGS2	UNKNOWN	FAM	NFQ-MGB	1	0.810384	1.23398	25.1428		25.2152	0.0724087		12.0659	0	false	0.188331	true	3	20			1.33812	0.973319	N	N
13	B1	false	37M1obcc	0.0419527	PTGS2	UNKNOWN	FAM	NFQ-MGB	1	0.922436	1.08409	22.0627	0.00445477	22.0595	0.00314999		8.45766	0	false	0.188331	true	3	17			1.33144	0.974204	N	N	N
15	B3	false	37M1obcc	0.0419527	PTGS2	UNKNOWN	FAM	NFQ-MGB	1	0.922436	1.08409	22.0564		22.0595	0.00314999		8.45766	0	false	0.188331	true	3	17			1.33225	0.966619	N	N	N
74	G2	false	25M1obcc	0.157507	STAT6	UNKNOWN	FAM	NFQ-MGB	1	0.73851	1.35408	23.3154	0.215578	23.163	0.152437		10.4129	0	false	0.238094	true	3	18			1.38805	0.941453	N	N	N
76	G4	false	25M1obcc	0.157507	STAT6	UNKNOWN	FAM	NFQ-MGB	1	0.73851	1.35408	23.0105		23.163	0.152437		10.4129	0	false	0.238094	true	3	17			1.39274	0.961898	N	N	N
74	G2	false	26M1obcc	0.14115	STAT6	UNKNOWN	FAM	NFQ-MGB	1	0.762127	1.31212	24.4166	0.198733	24.2761	0.140526		10.3273	0	false	0.238094	true	3	19			1.39526	0.957002	N	N	N
76	G4	false	26M1obcc	0.14115	STAT6	UNKNOWN	FAM	NFQ-MGB	1	0.762127	1.31212	24.1355		24.2761	0.140526		10.3273	0	false	0.238094	true	3	18			1.40782	0.967067	N	N	N
74	G2	false	30M1obcc	0.224652	STAT6	UNKNOWN	FAM	NFQ-MGB	1	0.64899	1.54086	23.7527	0.295892	23.5435	0.209228		10.3941	0	false	0.238094	true	3	18			1.38981	0.966039	N	N
76	G4	false	30M1obcc	0.224652	STAT6	UNKNOWN	FAM	NFQ-MGB	1	0.64899	1.54086	23.3343		23.5435	0.209228		10.3941	0	false	0.238094	true	3	18			1.41753	0.966194	N	N
74	G2	false	37M1obcc	0.132774	STAT6	UNKNOWN	FAM	NFQ-MGB	1	0.774513	1.29113	23.9616	0.178206	23.8356	0.126011		10.2338	0	false	0.238094	true	3	18			1.38487	0.961772	N	N	N
76	G4	false	37M1obcc	0.132774	STAT6	UNKNOWN	FAM	NFQ-MGB	1	0.774513	1.29113	23.7096		23.8356	0.126011		10.2338	0	false	0.238094	true	3	18			1.40133	0.966013	N	N	N
50	E2	false	25M1obcc	0.0762799	THY1	UNKNOWN	FAM	NFQ-MGB	1	0.863467	1.15812	25.3316	0.0921643	25.2664	0.0651703		12.5163	0	false	0.16812	true	3	20			1.44766	0.932466	N	N	N
52	E4	false	25M1obcc	0.0762799	THY1	UNKNOWN	FAM	NFQ-MGB	1	0.863467	1.15812	25.2012		25.2664	0.0651703		12.5163	0	false	0.16812	true	3	21			1.44503	0.928336	N	N	N
50	E2	false	26M1obcc	0.0448339	THY1	UNKNOWN	FAM	NFQ-MGB	1	0.917335	1.09011	22.0852	0.0605679	22.0424	0.0428276		8.09356	0	false	0.16812	true	3	17			1.45249	0.972032	N	N	N
52	E4	false	26M1obcc	0.0448339	THY1	UNKNOWN	FAM	NFQ-MGB	1	0.917335	1.09011	21.9995		22.0424	0.0428276		8.09356	0	false	0.16812	true	3	17			1.45028	0.98521	N	N	N
50	E2	false	30M1obcc	0.0910006	THY1	UNKNOWN	FAM	NFQ-MGB	1	0.839349	1.1914	21.995	0.0563734	22.0349	0.0398617		8.88551	0	false	0.16812	true	3	17			1.44164	0.968593	N	N
52	E4	false	30M1obcc	0.0910006	THY1	UNKNOWN	FAM	NFQ-MGB	1	0.839349	1.1914	22.0748		22.0349	0.0398617		8.88551	0	false	0.16812	true	3	17			1.4317	0.966347	N	N
50	E2	false	37M1obcc	0.0467286	THY1	UNKNOWN	FAM	NFQ-MGB	1	0.913996	1.0941	22.5897	0.0294432	22.6105	0.0208197		9.00869	0	false	0.16812	false	3	15			1.45095	0.96984	N	N	N
52	E4	false	37M1obcc	0.0467286	THY1	UNKNOWN	FAM	NFQ-MGB	1	0.913996	1.0941	22.6314		22.6105	0.0208197		9.00869	0	false	0.16812	false	3	15			1.45125	0.950226	N	N	N
25	C1	false	25M1obcc	0.0819799	TNF	UNKNOWN	FAM	NFQ-MGB	1	0.854047	1.1709	24.4947	0.101482	24.5664	0.0717583		11.8164	0	false	0.075624	true	3	20			1.23385	0.874631	N	N	N
27	C3	false	25M1obcc	0.0819799	TNF	UNKNOWN	FAM	NFQ-MGB	1	0.854047	1.1709	24.6382		24.5664	0.0717583		11.8164	0	false	0.075624	true	3	21			1.22945	0.851381	N	N	N
25	C1	false	26M1obcc	0.0722937	TNF	UNKNOWN	FAM	NFQ-MGB	1	0.870117	1.14927	26.4928	0.100504	26.5638	0.0710669		12.615	0	false	0.0756246	true	3	22			1.23304	0.964273	N	N	N
27	C3	false	26M1obcc	0.0722937	TNF	UNKNOWN	FAM	NFQ-MGB	1	0.870117	1.14927	26.6349		26.5638	0.0710669		12.615	0	false	0.0756246	true	3	23			1.22902	0.950348	N	N	N
25	C1	false	30M1obcc	0.083224	TNF	UNKNOWN	FAM	NFQ-MGB	1	0.852005	1.1737	25.5268	0.0216368	25.5421	0.0152998		12.3927	0	false	0.075624	true	3	21			1.24927	0.909918	N	N
27	C3	false	30M1obcc	0.083224	TNF	UNKNOWN	FAM	NFQ-MGB	1	0.852005	1.1737	25.5574		25.5421	0.0152998		12.3927	0	false	0.075624	true	3	22			1.24137	0.902516	N	N
25	C1	false	37M1obcc	0.0645944	TNF	UNKNOWN	FAM	NFQ-MGB	1	0.883105	1.13237	27.3745	0.0696033	27.4237	0.0492172		13.8219	0	false	0.075624	true	3	23			1.23137	0.971693	N	N	N
27	C3	false	37M1obcc	0.0645944	TNF	UNKNOWN	FAM	NFQ-MGB	1	0.883105	1.13237	27.4729		27.4237	0.0492172		13.8219	0	false	0.075624	true	3	23			1.2226	0.955097	N	N	N
49	E1	false	25M1obcc	0.0764641	TNFAIP6	UNKNOWN	FAM	NFQ-MGB	1	0.863161	1.15853	18.3626	0.0924691	18.428	0.0653858		5.67795	0	false	0.128718	true	3	14			1.42594	0.977273	N	N	N
51	E3	false	25M1obcc	0.0764641	TNFAIP6	UNKNOWN	FAM	NFQ-MGB	1	0.863161	1.15853	18.4934		18.428	0.0653858		5.67795	0	false	0.128718	true	3	14			1.43066	0.952884	N	N	N
49	E1	false	26M1obcc	0.0133944	TNFAIP6	UNKNOWN	FAM	NFQ-MGB	1	0.974552	1.02611	20.6979	0.00265801	20.6998	0.00187969		6.75096	0	false	0.128718	true	3	16			1.44515	0.976372	N	N	N
51	E3	false	26M1obcc	0.0133944	TNFAIP6	UNKNOWN	FAM	NFQ-MGB	1	0.974552	1.02611	20.7017		20.6998	0.00187969		6.75096	0	false	0.128718	true	3	16			1.43901	0.975507	N	N	N
49	E1	false	30M1obcc	0.082336	TNFAIP6	UNKNOWN	FAM	NFQ-MGB	1	0.853462	1.1717	19.8942	0.0131953	19.9035	0.00933075		6.75412	0	false	0.128718	true	3	15			1.41355	0.975805	N	N
51	E3	false	30M1obcc	0.082336	TNFAIP6	UNKNOWN	FAM	NFQ-MGB	1	0.853462	1.1717	19.9128		19.9035	0.00933075		6.75412	0	false	0.128718	true	3	15			1.40905	0.973962	N	N
49	E1	false	37M1obcc	0.044036	TNFAIP6	UNKNOWN	FAM	NFQ-MGB	1	0.918745	1.08844	20.5039	0.0194461	20.5177	0.0137501		6.91585	0	false	0.128718	true	3	16			1.44159	0.974707	N	N	N
51	E3	false	37M1obcc	0.044036	TNFAIP6	UNKNOWN	FAM	NFQ-MGB	1	0.918745	1.08844	20.5314		20.5177	0.0137501		6.91585	0	false	0.128718	true	3	16			1.43715	0.974445	N	N	N
Well	Well Position	Omit	Sample Name	Delta Ct SE	Target Name	Task	Reporter	Quencher	RQ	RQ Min	RQ Max	CT	CT SD	EQ.Ct Mean	EQ.Ct SE	Quantity	Delta Ct Mean	Delta Delta Ct	Automatic Ct Threshold	Ct Threshold	Automatic Baseline	Baseline Start	Baseline End	Efficiency	Comments	Amp Score	Cq Conf	EXPFAIL	HIGHSD	NOAMP
1	A1	false	25M1lncc		18S	UNKNOWN	FAM	NFQ-MGB				8.3504	0.102856	8.42313	0.0727301				false	0.104552	true	3	5			1.38523	0.869943	N	N	N
3	A3	false	25M1lncc		18S	UNKNOWN	FAM	NFQ-MGB				8.49586		8.42313	0.0727301				false	0.104552	true	3	5			1.36466	0.887361	N	N	N
1	A1	false	26M1lncc		18S	UNKNOWN	FAM	NFQ-MGB				7.62478	0.506197	7.26684	0.357935				false	0.104552	true	3	4			1.33775	0.933869	N	Y	N
3	A3	false	26M1lncc		18S	UNKNOWN	FAM	NFQ-MGB				6.90891		7.26684	0.357935				false	0.104552	true	3	4			1.40352	0.926756	N	Y	N
1	A1	false	30M1lncc		18S	UNKNOWN	FAM	NFQ-MGB				6.12604	0.083176	6.18485	0.0588143				false	0.104552	true	3	3			1.37163	0.811719	N	N	N	N
3	A3	false	30M1lncc		18S	UNKNOWN	FAM	NFQ-MGB				6.24366		6.18485	0.0588143				false	0.104552	true	3	3			1.3666	0.824564	N	N	N	N
1	A1	false	37M1lncc		18S	UNKNOWN	FAM	NFQ-MGB				6.88998	0.107956	6.81364	0.0763361				false	0.104552	true	3	4			1.32839	0.832647	N	N	N
3	A3	false	37M1lncc		18S	UNKNOWN	FAM	NFQ-MGB				6.73731		6.81364	0.0763361				false	0.104552	true	3	4			1.3399	0.872744	N	N	N
37	D1	false	25M1lncc		ARG1	UNKNOWN	FAM	NFQ-MGB	1	1	1	Undetermined	#DIV/0!	36.2924			22.0625	0	false	0.04	true	3	39			0	0	Y	N	Y
39	D3	false	25M1lncc		ARG1	UNKNOWN	FAM	NFQ-MGB	1	1	1	36.2924		36.2924			22.0625	0	false	0.04	true	3	33			1.10899	0.904111	N	N	N
37	D1	false	26M1lncc		ARG1	UNKNOWN	FAM	NFQ-MGB	1	1	1	35.7888	#DIV/0!	35.7888			22.0073	0	false	0.04	true	3	33			1.17461	0.906729	N	N	N
39	D3	false	26M1lncc		ARG1	UNKNOWN	FAM	NFQ-MGB	1	1	1	Undetermined		35.7888			22.0073	0	false	0.04	true	3	39			0	0	Y	N	Y
37	D1	false	30M1lncc		ARG1	UNKNOWN	FAM	NFQ-MGB				Undetermined							false	0.04	true	3	39			0	0	Y	N	Y	N
39	D3	false	30M1lncc		ARG1	UNKNOWN	FAM	NFQ-MGB				Undetermined							false	0.04	true	3	39			0	0	Y	N	Y	N
37	D1	false	37M1lncc		ARG1	UNKNOWN	FAM	NFQ-MGB				Undetermined							false	0.04	true	3	39			0	0	Y	N	Y
39	D3	false	37M1lncc		ARG1	UNKNOWN	FAM	NFQ-MGB				Undetermined							false	0.04	true	3	39			0	0	Y	N	Y
14	B2	false	25M1lncc	0.062123	CCL5	UNKNOWN	FAM	NFQ-MGB	1	0.887315	1.12699	19.9117	0.00349947	19.9093	0.00247478		5.67941	0	false	0.140947	true	3	15			1.37262	0.972874	N	N	N
16	B4	false	25M1lncc	0.062123	CCL5	UNKNOWN	FAM	NFQ-MGB	1	0.887315	1.12699	19.9068		19.9093	0.00247478		5.67941	0	false	0.140947	true	3	15			1.37629	0.972279	N	N	N
14	B2	false	26M1lncc	0.340487	CCL5	UNKNOWN	FAM	NFQ-MGB	1	0.519306	1.92565	20.7231	0.110314	20.8011	0.0780039		7.01957	0	false	0.140947	true	3	16			1.39509	0.964906	N	N	N
16	B4	false	26M1lncc	0.340487	CCL5	UNKNOWN	FAM	NFQ-MGB	1	0.519306	1.92565	20.8791		20.8011	0.0780039		7.01957	0	false	0.140947	true	3	16			1.38233	0.965937	N	N	N
14	B2	false	30M1lncc	0.0421085	CCL5	UNKNOWN	FAM	NFQ-MGB	1	0.922159	1.08441	19.1564	0.00643538	19.161	0.00455093		6.03074	0	false	0.140947	true	3	14			1.37634	0.964629	N	N	N	N
16	B4	false	30M1lncc	0.0421085	CCL5	UNKNOWN	FAM	NFQ-MGB	1	0.922159	1.08441	19.1655		19.161	0.00455093		6.03074	0	false	0.140947	true	3	14			1.37776	0.961064	N	N	N	N
14	B2	false	37M1lncc	0.152037	CCL5	UNKNOWN	FAM	NFQ-MGB	1	0.746325	1.3399	19.5448	0.170602	19.6654	0.120634		6.04232	0	false	0.140947	true	3	15			1.34684	0.968095	N	N	N
16	B4	false	37M1lncc	0.152037	CCL5	UNKNOWN	FAM	NFQ-MGB	1	0.746325	1.3399	19.7861		19.6654	0.120634		6.04232	0	false	0.140947	true	3	15			1.337	0.953269	N	N	N
26	C2	false	25M1lncc	0.0737396	CD163	UNKNOWN	FAM	NFQ-MGB	1	0.867699	1.15247	28.3157	0.0562914	28.3555	0.0398045		14.1257	0	false	0.124173	true	3	23			1.44308	0.985043	N	N	N
28	C4	false	25M1lncc	0.0737396	CD163	UNKNOWN	FAM	NFQ-MGB	1	0.867699	1.15247	28.3953		28.3555	0.0398045		14.1257	0	false	0.124173	true	3	24			1.44747	0.985494	N	N	N
26	C2	false	26M1lncc	0.334753	CD163	UNKNOWN	FAM	NFQ-MGB	1	0.525069	1.90451	27.5744	0.0665246	27.5274	0.04704		13.7458	0	false	0.124173	true	3	23			1.49203	0.980021	N	N	N
28	C4	false	26M1lncc	0.334753	CD163	UNKNOWN	FAM	NFQ-MGB	1	0.525069	1.90451	27.4804		27.5274	0.04704		13.7458	0	false	0.124173	true	3	23			1.48202	0.984741	N	N	N
26	C2	false	30M1lncc	0.0431962	CD163	UNKNOWN	FAM	NFQ-MGB	1	0.920231	1.08668	27.7765	0.0150663	27.7658	0.0106535		14.6356	0	false	0.124173	true	3	23			1.46364	0.981987	N	N	N	N
28	C4	false	30M1lncc	0.0431962	CD163	UNKNOWN	FAM	NFQ-MGB	1	0.920231	1.08668	27.7552		27.7658	0.0106535		14.6356	0	false	0.124173	true	3	23			1.46873	0.981566	N	N	N	N
26	C2	false	37M1lncc	0.152203	CD163	UNKNOWN	FAM	NFQ-MGB	1	0.746087	1.34033	27.9772	0.170898	28.098	0.120843		14.4749	0	false	0.124173	true	3	23			1.44001	0.981183	N	N	N
28	C4	false	37M1lncc	0.152203	CD163	UNKNOWN	FAM	NFQ-MGB	1	0.746087	1.34033	28.2189		28.098	0.120843		14.4749	0	false	0.124173	true	3	23			1.4179	0.979728	N	N	N
2	A2	false	25M1lncc		GAPDH	UNKNOWN	FAM	NFQ-MGB				19.9874	0.0695213	20.0366	0.049159				false	0.100834	true	3	15			1.29113	0.795257	N	N	N
4	A4	false	25M1lncc		GAPDH	UNKNOWN	FAM	NFQ-MGB				20.0858		20.0366	0.049159				false	0.100834	true	3	15			1.2973	0.796051	N	N	N
2	A2	false	26M1lncc		GAPDH	UNKNOWN	FAM	NFQ-MGB				20.5989	0.427962	20.2962	0.302614				false	0.100834	true	3	16			1.26629	0.817345	N	N	N
4	A4	false	26M1lncc		GAPDH	UNKNOWN	FAM	NFQ-MGB				19.9936		20.2962	0.302614				false	0.100834	true	3	16			1.29356	0.794747	N	N	N
2	A2	false	30M1lncc		GAPDH	UNKNOWN	FAM	NFQ-MGB				20.0823	0.00956079	20.0756	0.0067606				false	0.100834	true	3	16			1.31145	0.774043	N	N	N	N
4	A4	false	30M1lncc		GAPDH	UNKNOWN	FAM	NFQ-MGB				20.0688		20.0756	0.0067606				false	0.100834	true	3	16			1.30678	0.766254	N	N	N	N
2	A2	false	37M1lncc		GAPDH	UNKNOWN	FAM	NFQ-MGB				20.3263	0.150322	20.4326	0.106294				false	0.100834	true	3	16			1.27727	0.80154	N	N	N
4	A4	false	37M1lncc		GAPDH	UNKNOWN	FAM	NFQ-MGB				20.5389		20.4326	0.106294				false	0.100834	true	3	16			1.25437	0.802374	N	N	N
62	F2	false	25M1lncc	0.0763135	HLA-G	UNKNOWN	FAM	NFQ-MGB	1	0.863411	1.1582	32.6983	0.0627784	32.6539	0.0443916		18.4241	0	false	0.04	true	3	29			1.24548	0.959357	N	N	N
64	F4	false	25M1lncc	0.0763135	HLA-G	UNKNOWN	FAM	NFQ-MGB	1	0.863411	1.1582	32.6095		32.6539	0.0443916		18.4241	0	false	0.04	true	3	29			1.2302	0.962642	N	N	N
62	F2	false	26M1lncc	0.575456	HLA-G	UNKNOWN	FAM	NFQ-MGB	1	0.330398	3.02665	34.736	0.665285	34.2656	0.470428		20.484	0	false	0.04	true	3	31			1.15471	0.886944	N	Y	N
64	F4	false	26M1lncc	0.575456	HLA-G	UNKNOWN	FAM	NFQ-MGB	1	0.330398	3.02665	33.7952		34.2656	0.470428		20.484	0	false	0.04	true	3	31			1.21681	0.935224	N	Y	N
62	F2	false	30M1lncc	0.331212	HLA-G	UNKNOWN	FAM	NFQ-MGB	1	0.528658	1.89158	34.208	0.464648	33.8794	0.328556		20.7492	0	true	0.04	true	3	31			1.18967	0.915028	N	N	N	Y
64	F4	false	30M1lncc	0.331212	HLA-G	UNKNOWN	FAM	NFQ-MGB	1	0.528658	1.89158	33.5508		33.8794	0.328556		20.7492	0	true	0.04	true	3	30			1.21656	0.966126	N	N	N	Y
62	F2	false	37M1lncc	0.270159	HLA-G	UNKNOWN	FAM	NFQ-MGB	1	0.59457	1.68189	32.847	0.358951	32.5932	0.253817		18.9701	0	false	0.04	true	3	29			1.21585	0.928944	N	N	N
64	F4	false	37M1lncc	0.270159	HLA-G	UNKNOWN	FAM	NFQ-MGB	1	0.59457	1.68189	32.3394		32.5932	0.253817		18.9701	0	false	0.04	true	3	29			1.23451	0.95728	N	N	N
73	G1	false	25M1lncc	0.0680144	IDO1	UNKNOWN	FAM	NFQ-MGB	1	0.877312	1.13985	19.7583	0.0393151	19.7305	0.0277996		5.50065	0	false	0.152765	true	3	15			1.44324	0.982481	N	N	N
75	G3	false	25M1lncc	0.0680144	IDO1	UNKNOWN	FAM	NFQ-MGB	1	0.877312	1.13985	19.7027		19.7305	0.0277996		5.50065	0	false	0.152765	true	3	15			1.45172	0.981104	N	N	N
73	G1	false	26M1lncc	0.33367	IDO1	UNKNOWN	FAM	NFQ-MGB	1	0.526163	1.90055	21.0423	0.054578	21.0809	0.0385923		7.29933	0	false	0.152765	true	3	17			1.46384	0.97132	N	N	N
75	G3	false	26M1lncc	0.33367	IDO1	UNKNOWN	FAM	NFQ-MGB	1	0.526163	1.90055	21.1195		21.0809	0.0385923		7.29933	0	false	0.152765	true	3	16			1.44514	0.966741	N	N	N
73	G1	false	30M1lncc	0.0423575	IDO1	UNKNOWN	FAM	NFQ-MGB	1	0.921718	1.08493	19.2663	0.00913723	19.2727	0.00646114		6.14253	0	false	0.152765	true	3	15			1.44306	0.979813	N	N	N	N
75	G3	false	30M1lncc	0.0423575	IDO1	UNKNOWN	FAM	NFQ-MGB	1	0.921718	1.08493	19.2792		19.2727	0.00646114		6.14253	0	false	0.152765	true	3	14			1.44697	0.965727	N	N	N	N
73	G1	false	37M1lncc	0.173719	IDO1	UNKNOWN	FAM	NFQ-MGB	1	0.715825	1.39699	18.9291	0.207921	18.7821	0.147022		5.15897	0	false	0.152765	true	3	15			1.46966	0.978883	N	N	N
75	G3	false	37M1lncc	0.173719	IDO1	UNKNOWN	FAM	NFQ-MGB	1	0.715825	1.39699	18.6351		18.7821	0.147022		5.15897	0	false	0.152765	true	3	14			1.49846	0.977035	N	N	N
86	H2	false	25M1lncc	0.0684832	IFNG	UNKNOWN	FAM	NFQ-MGB	1	0.876521	1.14087	27.7806	0.0409104	27.7517	0.0289278		13.5218	0	false	0.04	true	3	24			1.46961	0.979137	N	N	N
88	H4	false	25M1lncc	0.0684832	IFNG	UNKNOWN	FAM	NFQ-MGB	1	0.876521	1.14087	27.7228		27.7517	0.0289278		13.5218	0	false	0.04	true	3	25			1.45929	0.986721	N	N	N
86	H2	false	26M1lncc	0.344185	IFNG	UNKNOWN	FAM	NFQ-MGB	1	0.515624	1.9394	26.9472	0.131274	27.04	0.0928249		13.2584	0	false	0.04	true	3	24			1.46438	0.972284	N	N	N
88	H4	false	26M1lncc	0.344185	IFNG	UNKNOWN	FAM	NFQ-MGB	1	0.515624	1.9394	27.1328		27.04	0.0928249		13.2584	0	false	0.04	true	3	24			1.46107	0.968363	N	N	N
86	H2	false	30M1lncc	0.0871453	IFNG	UNKNOWN	FAM	NFQ-MGB	1	0.845599	1.18259	28.8959	0.108091	28.8195	0.0764322		15.6893	0	false	0.04	true	3	26			1.46328	0.976933	N	N	N	N
88	H4	false	30M1lncc	0.0871453	IFNG	UNKNOWN	FAM	NFQ-MGB	1	0.845599	1.18259	28.743		28.8195	0.0764322		15.6893	0	false	0.04	true	3	25			1.45558	0.983656	N	N	N	N
86	H2	false	37M1lncc	0.25249	IFNG	UNKNOWN	FAM	NFQ-MGB	1	0.615135	1.62566	27.3249	0.332231	27.09	0.234922		13.4669	0	false	0.04	true	3	24			1.49463	0.981819	N	N	N
88	H4	false	37M1lncc	0.25249	IFNG	UNKNOWN	FAM	NFQ-MGB	1	0.615135	1.62566	26.8551		27.09	0.234922		13.4669	0	false	0.04	true	3	24			1.55567	0.979934	N	N	N
61	F1	false	25M1lncc	0.124854	KLF4	UNKNOWN	FAM	NFQ-MGB	1	0.786408	1.2716	29.9691	0.153202	30.0774	0.10833		15.8476	0	false	0.287901	true	3	24			1.42165	0.986007	N	N	N
63	F3	false	25M1lncc	0.124854	KLF4	UNKNOWN	FAM	NFQ-MGB	1	0.786408	1.2716	30.1858		30.0774	0.10833		15.8476	0	false	0.287901	true	3	24			1.41853	0.980111	N	N	N
61	F1	false	26M1lncc	0.401481	KLF4	UNKNOWN	FAM	NFQ-MGB	1	0.46179	2.16548	29.6382	0.320439	29.8648	0.226584		16.0833	0	false	0.287901	true	3	23			1.40808	0.982338	N	N	N
63	F3	false	26M1lncc	0.401481	KLF4	UNKNOWN	FAM	NFQ-MGB	1	0.46179	2.16548	30.0914		29.8648	0.226584		16.0833	0	false	0.287901	true	3	24			1.37145	0.973273	N	N	N
61	F1	false	30M1lncc	0.050532	KLF4	UNKNOWN	FAM	NFQ-MGB	1	0.907331	1.10213	27.357	0.0400272	27.3853	0.0283031		14.255	0	false	0.287901	true	3	21			1.42533	0.981196	N	N	N	N
63	F3	false	30M1lncc	0.050532	KLF4	UNKNOWN	FAM	NFQ-MGB	1	0.907331	1.10213	27.4136		27.3853	0.0283031		14.255	0	false	0.287901	true	3	21			1.42248	0.979827	N	N	N	N
61	F1	false	37M1lncc	0.266026	KLF4	UNKNOWN	FAM	NFQ-MGB	1	0.599318	1.66856	26.912	0.352724	27.1614	0.249413		13.5383	0	false	0.287901	true	3	21			1.4419	0.986741	N	N	N
63	F3	false	37M1lncc	0.266026	KLF4	UNKNOWN	FAM	NFQ-MGB	1	0.599318	1.66856	27.4108		27.1614	0.249413		13.5383	0	false	0.287901	true	3	21			1.40921	0.980828	N	N	N
85	H1	false	25M1lncc	0.0621018	MRC1	UNKNOWN	FAM	NFQ-MGB	1	0.887352	1.12695	24.1564	0.00264246	24.1546	0.00186825		9.92471	0	false	0.058448	true	3	20			1.43593	0.979782	N	N	N
87	H3	false	25M1lncc	0.0621018	MRC1	UNKNOWN	FAM	NFQ-MGB	1	0.887352	1.12695	24.1527		24.1546	0.00186825		9.92471	0	false	0.058448	true	3	21			1.43129	0.983563	N	N	N
85	H1	false	26M1lncc	0.390982	MRC1	UNKNOWN	FAM	NFQ-MGB	1	0.471216	2.12217	23.4225	0.293326	23.2151	0.207413		9.43353	0	false	0.058448	true	3	20			1.40564	0.975238	N	N	N
87	H3	false	26M1lncc	0.390982	MRC1	UNKNOWN	FAM	NFQ-MGB	1	0.471216	2.12217	23.0077		23.2151	0.207413		9.43353	0	false	0.058448	true	3	19			1.43301	0.975039	N	N	N
85	H1	false	30M1lncc	0.126469	MRC1	UNKNOWN	FAM	NFQ-MGB	1	0.783967	1.27556	23.9949	0.168772	24.1142	0.11934		10.984	0	false	0.058448	true	3	20			1.42993	0.958778	N	N	N	N
87	H3	false	30M1lncc	0.126469	MRC1	UNKNOWN	FAM	NFQ-MGB	1	0.783967	1.27556	24.2335		24.1142	0.11934		10.984	0	false	0.058448	true	3	21			1.42719	0.971564	N	N	N	N
85	H1	false	37M1lncc	0.175332	MRC1	UNKNOWN	FAM	NFQ-MGB	1	0.713606	1.40133	23.6575	0.210611	23.5086	0.148925		9.88546	0	false	0.058448	true	3	20			1.47978	0.987116	N	N	N
87	H3	false	37M1lncc	0.175332	MRC1	UNKNOWN	FAM	NFQ-MGB	1	0.713606	1.40133	23.3596		23.5086	0.148925		9.88546	0	false	0.058448	true	3	20			1.48789	0.882212	N	N	N
38	D2	false	25M1lncc	0.108079	PPARG	UNKNOWN	FAM	NFQ-MGB	1	0.812209	1.23121	29.5067	0.125125	29.4183	0.0884762		15.1884	0	false	0.116793	true	3	25			1.30558	0.974047	N	N	N
40	D4	false	25M1lncc	0.108079	PPARG	UNKNOWN	FAM	NFQ-MGB	1	0.812209	1.23121	29.3298		29.4183	0.0884762		15.1884	0	false	0.116793	true	3	24			1.30501	0.973536	N	N	N
38	D2	false	26M1lncc	0.331612	PPARG	UNKNOWN	FAM	NFQ-MGB	1	0.528252	1.89304	28.7309	0.0154871	28.7419	0.010951		14.9603	0	false	0.116793	true	3	24			1.33788	0.96647	N	N	N
40	D4	false	26M1lncc	0.331612	PPARG	UNKNOWN	FAM	NFQ-MGB	1	0.528252	1.89304	28.7528		28.7419	0.010951		14.9603	0	false	0.116793	true	3	24			1.32235	0.975651	N	N	N
38	D2	false	30M1lncc	0.0530778	PPARG	UNKNOWN	FAM	NFQ-MGB	1	0.902896	1.10755	30.6944	0.0461486	30.6618	0.0326319		17.5316	0	false	0.116793	true	3	26			1.30789	0.94967	N	N	N	N
40	D4	false	30M1lncc	0.0530778	PPARG	UNKNOWN	FAM	NFQ-MGB	1	0.902896	1.10755	30.6291		30.6618	0.0326319		17.5316	0	false	0.116793	true	3	26			1.30273	0.958078	N	N	N	N
38	D2	false	37M1lncc	0.294532	PPARG	UNKNOWN	FAM	NFQ-MGB	1	0.567325	1.76266	30.5386	0.39544	30.259	0.279618		16.6359	0	false	0.116793	true	3	26			1.23468	0.957977	N	N	N
40	D4	false	37M1lncc	0.294532	PPARG	UNKNOWN	FAM	NFQ-MGB	1	0.567325	1.76266	29.9793		30.259	0.279618		16.6359	0	false	0.116793	true	3	26			1.28503	0.970886	N	N	N
13	B1	false	25M1lncc	0.0647896	PTGS2	UNKNOWN	FAM	NFQ-MGB	1	0.882773	1.13279	23.5733	0.0262506	23.5547	0.0185623		9.32483	0	false	0.188331	true	3	18			1.32955	0.979187	N	N	N
15	B3	false	25M1lncc	0.0647896	PTGS2	UNKNOWN	FAM	NFQ-MGB	1	0.882773	1.13279	23.5361		23.5547	0.0185623		9.32483	0	false	0.188331	true	3	18			1.33018	0.976044	N	N	N
13	B1	false	26M1lncc	0.338034	PTGS2	UNKNOWN	FAM	NFQ-MGB	1	0.521763	1.91658	24.1113	0.0940289	24.0448	0.0664883		10.2632	0	false	0.188331	true	3	19			1.34366	0.972122	N	N	N
15	B3	false	26M1lncc	0.338034	PTGS2	UNKNOWN	FAM	NFQ-MGB	1	0.521763	1.91658	23.9783		24.0448	0.0664883		10.2632	0	false	0.188331	true	3	19			1.35384	0.975467	N	N	N
13	B1	false	30M1lncc	0.0426168	PTGS2	UNKNOWN	FAM	NFQ-MGB	1	0.921258	1.08547	23.7672	0.0112946	23.7752	0.00798607		10.6449	0	false	0.188331	true	3	18			1.32995	0.970177	N	N	N	N
15	B3	false	30M1lncc	0.0426168	PTGS2	UNKNOWN	FAM	NFQ-MGB	1	0.921258	1.08547	23.7832		23.7752	0.00798607		10.6449	0	false	0.188331	true	3	18			1.32643	0.977412	N	N	N	N
13	B1	false	37M1lncc	0.191185	PTGS2	UNKNOWN	FAM	NFQ-MGB	1	0.692163	1.44475	22.3359	0.236597	22.1686	0.167299		8.54548	0	false	0.188331	true	3	17			1.30522	0.97286	N	N	N
15	B3	false	37M1lncc	0.191185	PTGS2	UNKNOWN	FAM	NFQ-MGB	1	0.692163	1.44475	22.0013		22.1686	0.167299		8.54548	0	false	0.188331	true	3	16			1.31019	0.972815	N	N	N
74	G2	false	25M1lncc	0.129794	STAT6	UNKNOWN	FAM	NFQ-MGB	1	0.778968	1.28375	24.0053	0.161203	23.8913	0.113988		9.66146	0	false	0.238094	true	3	18			1.40267	0.971097	N	N	N
76	G4	false	25M1lncc	0.129794	STAT6	UNKNOWN	FAM	NFQ-MGB	1	0.778968	1.28375	23.7773		23.8913	0.113988		9.66146	0	false	0.238094	true	3	18			1.40233	0.972279	N	N	N
74	G2	false	26M1lncc	0.541276	STAT6	UNKNOWN	FAM	NFQ-MGB	1	0.352862	2.83397	24.8457	0.605199	24.4178	0.42794		10.6362	0	false	0.238094	true	3	19			1.33399	0.956287	N	Y	N
76	G4	false	26M1lncc	0.541276	STAT6	UNKNOWN	FAM	NFQ-MGB	1	0.352862	2.83397	23.9898		24.4178	0.42794		10.6362	0	false	0.238094	true	3	19			1.37813	0.965468	N	Y	N
74	G2	false	30M1lncc	0.104356	STAT6	UNKNOWN	FAM	NFQ-MGB	1	0.81805	1.22242	23.6539	0.135187	23.5583	0.0955916		10.4281	0	false	0.238094	true	3	18			1.39425	0.957196	N	N	N	N
76	G4	false	30M1lncc	0.104356	STAT6	UNKNOWN	FAM	NFQ-MGB	1	0.81805	1.22242	23.4628		23.5583	0.0955916		10.4281	0	false	0.238094	true	3	18			1.40144	0.978467	N	N	N	N
74	G2	false	37M1lncc	0.211004	STAT6	UNKNOWN	FAM	NFQ-MGB	1	0.66626	1.50091	23.3372	0.268179	23.1476	0.189631		9.52448	0	false	0.238094	true	3	18			1.42272	0.966005	N	N	N
76	G4	false	37M1lncc	0.211004	STAT6	UNKNOWN	FAM	NFQ-MGB	1	0.66626	1.50091	22.958		23.1476	0.189631		9.52448	0	false	0.238094	true	3	17			1.44751	0.971053	N	N	N
50	E2	false	25M1lncc	0.096476	THY1	UNKNOWN	FAM	NFQ-MGB	1	0.83055	1.20402	25.3487	0.104446	25.2748	0.0738544		11.045	0	false	0.16812	true	3	20			1.44195	0.98032	N	N	N
52	E4	false	25M1lncc	0.096476	THY1	UNKNOWN	FAM	NFQ-MGB	1	0.83055	1.20402	25.201		25.2748	0.0738544		11.045	0	false	0.16812	true	3	20			1.45183	0.981333	N	N	N
50	E2	false	26M1lncc	0.393951	THY1	UNKNOWN	FAM	NFQ-MGB	1	0.468531	2.13433	21.9433	0.301167	22.1563	0.212957		8.37472	0	false	0.16812	true	3	17			1.44144	0.973739	N	N	N
52	E4	false	26M1lncc	0.393951	THY1	UNKNOWN	FAM	NFQ-MGB	1	0.468531	2.13433	22.3692		22.1563	0.212957		8.37472	0	false	0.16812	true	3	17			1.39742	0.974236	N	N	N
50	E2	false	30M1lncc	0.0425811	THY1	UNKNOWN	FAM	NFQ-MGB	1	0.921321	1.0854	22.1441	0.0110217	22.1519	0.00779343		9.0217	0	false	0.16812	true	3	17			1.45368	0.970588	N	N	N	N
52	E4	false	30M1lncc	0.0425811	THY1	UNKNOWN	FAM	NFQ-MGB	1	0.921321	1.0854	22.1597		22.1519	0.00779343		9.0217	0	false	0.16812	true	3	18			1.43969	0.954928	N	N	N	N
50	E2	false	37M1lncc	0.43279	THY1	UNKNOWN	FAM	NFQ-MGB	1	0.434787	2.29997	22.7559	0.597904	22.3331	0.422782		8.71002	0	false	0.16812	true	3	18			1.40173	0.977782	N	Y	N
52	E4	false	37M1lncc	0.43279	THY1	UNKNOWN	FAM	NFQ-MGB	1	0.434787	2.29997	21.9104		22.3331	0.422782		8.71002	0	false	0.16812	true	3	17			1.46009	0.98409	N	Y	N
25	C1	false	25M1lncc	2.063	TNF	UNKNOWN	FAM	NFQ-MGB	1	0.0188695	52.9955	30.4878	2.9162	28.4257	2.06206		14.1958	0	false	0.075624	true	3	25			0.849838	0.947921	N	Y	N
27	C3	false	25M1lncc	2.063	TNF	UNKNOWN	FAM	NFQ-MGB	1	0.0188695	52.9955	26.3636		28.4257	2.06206		14.1958	0	false	0.075624	true	3	22			1.21772	0.970685	N	Y	N
25	C1	false	26M1lncc	0.380043	TNF	UNKNOWN	FAM	NFQ-MGB	1	0.481241	2.07796	25.873	0.263007	25.687	0.185974		11.9055	0	false	0.075624	true	3	22			1.2263	0.943161	N	N	N
27	C3	false	26M1lncc	0.380043	TNF	UNKNOWN	FAM	NFQ-MGB	1	0.481241	2.07796	25.5011		25.687	0.185974		11.9055	0	false	0.075624	true	3	21			1.25342	0.870569	N	N	N
25	C1	false	30M1lncc	0.0517498	TNF	UNKNOWN	FAM	NFQ-MGB	1	0.905207	1.10472	26.3903	0.0430267	26.4207	0.0304241		13.2905	0	false	0.075624	true	3	22			1.23458	0.962535	N	N	N	N
27	C3	false	30M1lncc	0.0517498	TNF	UNKNOWN	FAM	NFQ-MGB	1	0.905207	1.10472	26.4511		26.4207	0.0304241		13.2905	0	false	0.075624	true	3	23			1.22983	0.958933	N	N	N	N
25	C1	false	37M1lncc	0.258543	TNF	UNKNOWN	FAM	NFQ-MGB	1	0.608011	1.64471	27.2675	0.341414	27.0261	0.241416		13.4029	0	false	0.075624	true	3	23			1.183	0.969645	N	N	N
27	C3	false	37M1lncc	0.258543	TNF	UNKNOWN	FAM	NFQ-MGB	1	0.608011	1.64471	26.7846		27.0261	0.241416		13.4029	0	false	0.075624	true	3	23			1.21829	0.965825	N	N	N
49	E1	false	25M1lncc	0.0636674	TNFAIP6	UNKNOWN	FAM	NFQ-MGB	1	0.884682	1.13035	18.9308	0.0200203	18.9449	0.0141563		4.71507	0	false	0.128718	true	3	14			1.43097	0.979182	N	N	N
51	E3	false	25M1lncc	0.0636674	TNFAIP6	UNKNOWN	FAM	NFQ-MGB	1	0.884682	1.13035	18.9591		18.9449	0.0141563		4.71507	0	false	0.128718	true	3	14			1.42691	0.979779	N	N	N
49	E1	false	26M1lncc	0.48214	TNFAIP6	UNKNOWN	FAM	NFQ-MGB	1	0.395395	2.52912	19.8621	0.495202	20.2123	0.350161		6.43072	0	false	0.128718	true	3	16			1.48885	0.976156	N	N	N
51	E3	false	26M1lncc	0.48214	TNFAIP6	UNKNOWN	FAM	NFQ-MGB	1	0.395395	2.52912	20.5624		20.2123	0.350161		6.43072	0	false	0.128718	true	3	16			1.41117	0.973014	N	N	N
49	E1	false	30M1lncc	0.0425495	TNFAIP6	UNKNOWN	FAM	NFQ-MGB	1	0.921377	1.08533	19.2496	0.0107749	19.242	0.0076189		6.11179	0	false	0.128718	true	3	15			1.43419	0.975456	N	N	N	N
51	E3	false	30M1lncc	0.0425495	TNFAIP6	UNKNOWN	FAM	NFQ-MGB	1	0.921377	1.08533	19.2344		19.242	0.0076189		6.11179	0	false	0.128718	true	3	15			1.43673	0.97309	N	N	N	N
49	E1	false	37M1lncc	0.0942115	TNFAIP6	UNKNOWN	FAM	NFQ-MGB	1	0.834178	1.19879	19.0761	0.025021	19.0584	0.0176926		5.43531	0	false	0.128718	true	3	14			1.45298	0.978543	N	N	N
51	E3	false	37M1lncc	0.0942115	TNFAIP6	UNKNOWN	FAM	NFQ-MGB	1	0.834178	1.19879	19.0407		19.0584	0.0176926		5.43531	0	false	0.128718	true	3	15			1.46139	0.976077	N	N	N

## Sheet: qPCR M2 raw data
Well	Well Position	Omit	Sample Name	Delta Ct SE	Target Name	Task	Reporter	Quencher	RQ	RQ Min	RQ Max	CT	CT SD	EQ.Ct Mean	EQ.Ct SE	Quantity	Delta Ct Mean	Delta Delta Ct	Automatic Ct Threshold	Ct Threshold	Automatic Baseline	Baseline Start	Baseline End	Efficiency	Comments	Amp Score	Cq Conf	EXPFAIL	NOAMP
5	A5		25M2		18S	UNKNOWN	FAM	NFQ-MGB				5.09284		5.08491	0.00793338				false	0.104552	true	3	3		N	N	N
7	A7		25M2		18S	UNKNOWN	FAM	NFQ-MGB				5.07698		5.08491	0.00793338				false	0.104552	true	3	3		N	N	N
5	A5	false	26M2		18S	UNKNOWN	FAM	NFQ-MGB				6.60966		6.48509	0.124572				false	0.104552	true	3	4			1.38195	0.8436	N	N	N
7	A7	false	26M2		18S	UNKNOWN	FAM	NFQ-MGB				6.36052		6.48509	0.124572				false	0.104552	true	3	4			1.38735	0.79594	N	N	N
5	A5	false	30M2		18S	UNKNOWN	FAM	NFQ-MGB				6.35519		6.23215	0.123042				false	0.104552	true	3	3			1.33166	0.850189	N	N	N
7	A7	false	30M2		18S	UNKNOWN	FAM	NFQ-MGB				6.1091		6.23215	0.123042				false	0.104552	true	3	3			1.33696	0.794782	N	N	N
5	A5	false	37M2		18S	UNKNOWN	FAM	NFQ-MGB				5.61886		5.63914	0.0202732				false	0.104552	true	3	3			1.37305	0.707471	N	N
7	A7	false	37M2		18S	UNKNOWN	FAM	NFQ-MGB				5.65941		5.63914	0.0202732				false	0.104552	true	3	3			1.37387	0.723811	N	N
41	D5		25M2	0.598233	ARG1	UNKNOWN	FAM	NFQ-MGB	16.6266	5.2578	52.5778	34.3953	0.845961	33.7971	0.598185		22.1539	-4.05542	false	0.04	true	3	31		N	Y	N
43	D7		25M2	0.598233	ARG1	UNKNOWN	FAM	NFQ-MGB	16.6266	5.2578	52.5778	33.1989		33.7971	0.598185		22.1539	-4.05542	false	0.04	true	3	30		N	Y	N
41	D5	false	26M2	0.469824	ARG1	UNKNOWN	FAM	NFQ-MGB	0.274191	0.111014	0.677218	36.148	0.651269	36.6085	0.460516		23.8037	1.86675	false	0.04	true	3	33			1.15932	0.775727	N	Y	N
43	D7	false	26M2	0.469824	ARG1	UNKNOWN	FAM	NFQ-MGB	0.274191	0.111014	0.677218	37.069		36.6085	0.460516		23.8037	1.86675	false	0.04	true	3	34			1.05219	0.502801	N	Y	N
41	D5	false	30M2		ARG1	UNKNOWN	FAM	NFQ-MGB	0.220223	0.220223	0.220223	Undetermined	#DIV/0!	38.3695			25.3645	2.18297	false	0.04	true	3	39			0	0	Y	N	N
43	D7	false	30M2		ARG1	UNKNOWN	FAM	NFQ-MGB	0.220223	0.220223	0.220223	38.3695		38.3695			25.3645	2.18297	false	0.04	true	3	35			0.869476	0.225929	N	N	N
41	D5	false	37M2	0.0831966	ARG1	UNKNOWN	FAM	NFQ-MGB	0.780711	0.665204	0.916274	34.3775	0.11468	34.2964	0.0810909		21.7265	0.35714	false	0.04	true	3	31			1.27446	0.905188	N	N
43	D7	false	37M2	0.0831966	ARG1	UNKNOWN	FAM	NFQ-MGB	0.780711	0.665204	0.916274	34.2153		34.2964	0.0810909		21.7265	0.35714	false	0.04	true	3	31			1.28904	0.900406	N	N
18	B6		25M2	0.018565	CCL5	UNKNOWN	FAM	NFQ-MGB	0.0475575	0.0458883	0.0492873	22.9626	0.0239504	22.9796	0.0169353		11.3364	4.39418	false	0.140947	true	3	18		N	N	N
20	B8		25M2	0.018565	CCL5	UNKNOWN	FAM	NFQ-MGB	0.0475575	0.0458883	0.0492873	22.9965		22.9796	0.0169353		11.3364	4.39418	false	0.140947	true	3	18		N	N	N
18	B6	false	26M2	0.135769	CCL5	UNKNOWN	FAM	NFQ-MGB	0.116141	0.0894358	0.150821	22.9977	0.139809	22.8989	0.0988598		10.0941	3.10605	false	0.140947	true	3	18			1.3799	0.893537	N	N	N
20	B8	false	26M2	0.135769	CCL5	UNKNOWN	FAM	NFQ-MGB	0.116141	0.0894358	0.150821	22.8		22.8989	0.0988598		10.0941	3.10605	false	0.140947	true	3	18			1.38094	0.941385	N	N	N
18	B6	false	30M2	0.146984	CCL5	UNKNOWN	FAM	NFQ-MGB	0.0738317	0.055641	0.0979696	23.4757	0.136731	23.5724	0.0966835		10.5674	3.75962	false	0.140947	true	3	19			1.38486	0.974585	N	N	N
20	B8	false	30M2	0.146984	CCL5	UNKNOWN	FAM	NFQ-MGB	0.0738317	0.055641	0.0979696	23.669		23.5724	0.0966835		10.5674	3.75962	false	0.140947	true	3	19			1.37999	0.916778	N	N	N
18	B6	false	37M2	0.0499288	CCL5	UNKNOWN	FAM	NFQ-MGB	0.0866622	0.0787226	0.0954025	23.8386	0.0655276	23.7922	0.0463352		11.2223	3.52845	false	0.140947	true	3	19			1.37062	0.922491	N	N
20	B8	false	37M2	0.0499288	CCL5	UNKNOWN	FAM	NFQ-MGB	0.0866622	0.0787226	0.0954025	23.7459		23.7922	0.0463352		11.2223	3.52845	false	0.140947	true	3	19			1.37819	0.952561	N	N
30	C6		25M2	0.0109145	CD163	UNKNOWN	FAM	NFQ-MGB	159.161	155.853	162.54	19.4074	0.0110705	19.4152	0.00782776		7.77206	-7.31434	false	0.124173	true	3	15		N	N	N
32	C8		25M2	0.0109145	CD163	UNKNOWN	FAM	NFQ-MGB	159.161	155.853	162.54	19.4231		19.4152	0.00782776		7.77206	-7.31434	false	0.124173	true	3	15		N	N	N
30	C6	false	26M2	0.119261	CD163	UNKNOWN	FAM	NFQ-MGB	178.897	142.209	225.051	20.0954	0.105481	20.17	0.0745859		7.36523	-7.48299	false	0.124173	true	3	15			1.45115	0.976073	N	N	N
32	C8	false	26M2	0.119261	CD163	UNKNOWN	FAM	NFQ-MGB	178.897	142.209	225.051	20.2446		20.17	0.0745859		7.36523	-7.48299	false	0.124173	true	3	16			1.45991	0.906385	N	N	N
30	C6	false	30M2	0.118183	CD163	UNKNOWN	FAM	NFQ-MGB	228.193	181.772	286.47	19.8505	0.0584912	19.8919	0.0413599		6.88691	-7.83411	false	0.124173	true	3	15			1.46576	0.972036	N	N	N
32	C8	false	30M2	0.118183	CD163	UNKNOWN	FAM	NFQ-MGB	228.193	181.772	286.47	19.9332		19.8919	0.0413599		6.88691	-7.83411	false	0.124173	true	3	16			1.47275	0.955871	N	N	N
30	C6	false	37M2	0.033017	CD163	UNKNOWN	FAM	NFQ-MGB	566.131	531.278	603.271	20.192	0.0385797	20.2192	0.0272799		7.64934	-9.14499	false	0.124173	true	3	16			1.44394	0.973161	N	N
32	C8	false	37M2	0.033017	CD163	UNKNOWN	FAM	NFQ-MGB	566.131	531.278	603.271	20.2465		20.2192	0.0272799		7.64934	-9.14499	false	0.124173	true	3	16			1.45689	0.919883	N	N
6	A6		25M2		GAPDH	UNKNOWN	FAM	NFQ-MGB				18.1942		18.2015	0.00726414				false	0.100834	true	3	14		N	N	N
8	A8		25M2		GAPDH	UNKNOWN	FAM	NFQ-MGB				18.2087		18.2015	0.00726414				false	0.100834	true	3	14		N	N	N
6	A6	false	26M2		GAPDH	UNKNOWN	FAM	NFQ-MGB				19.082		19.1245	0.04245				false	0.100834	true	3	15			1.30456	0.74279	N	N	N
8	A8	false	26M2		GAPDH	UNKNOWN	FAM	NFQ-MGB				19.1669		19.1245	0.04245				false	0.100834	true	3	15			1.30656	0.727332	N	N	N
6	A6	false	30M2		GAPDH	UNKNOWN	FAM	NFQ-MGB				19.6809		19.7778	0.0968189				false	0.100834	true	3	15			1.27237	0.766755	N	N	N
8	A8	false	30M2		GAPDH	UNKNOWN	FAM	NFQ-MGB				19.8746		19.7778	0.0968189				false	0.100834	true	3	16			1.29477	0.728322	N	N	N
6	A6	false	37M2		GAPDH	UNKNOWN	FAM	NFQ-MGB				19.4839		19.5007	0.0167589				false	0.100834	true	3	15			1.29952	0.749671	N	N
8	A8	false	37M2		GAPDH	UNKNOWN	FAM	NFQ-MGB				19.5174		19.5007	0.0167589				false	0.100834	true	3	15			1.29847	0.736905	N	N
66	F6		25M2	0.127117	HLA-G	UNKNOWN	FAM	NFQ-MGB	0.354912	0.277892	0.453277	30.8001	0.179448	30.927	0.126889		19.2838	1.49447	false	0.04	true	3	28		N	N	N
68	F8		25M2	0.127117	HLA-G	UNKNOWN	FAM	NFQ-MGB	0.354912	0.277892	0.453277	31.0538		30.927	0.126889		19.2838	1.49447	false	0.04	true	3	28		N	N	N
66	F6	false	26M2	0.130351	HLA-G	UNKNOWN	FAM	NFQ-MGB	0.293957	0.228737	0.377773	33.9041	0.129084	33.8128	0.0912762		21.008	1.76632	false	0.04	true	3	30			1.2305	0.772259	N	N	N
68	F8	false	26M2	0.130351	HLA-G	UNKNOWN	FAM	NFQ-MGB	0.293957	0.228737	0.377773	33.7215		33.8128	0.0912762		21.008	1.76632	false	0.04	true	3	30			1.22421	0.863289	N	N	N
66	F6	false	30M2	0.320054	HLA-G	UNKNOWN	FAM	NFQ-MGB	0.156748	0.0846647	0.290202	34.676	0.424683	34.3757	0.300297		21.3707	2.67348	false	0.04	true	3	31			1.18381	0.702044	N	N	N
68	F8	false	30M2	0.320054	HLA-G	UNKNOWN	FAM	NFQ-MGB	0.156748	0.0846647	0.290202	34.0754		34.3757	0.300297		21.3707	2.67348	false	0.04	true	3	31			1.21662	0.828828	N	N	N
66	F6	false	37M2	0.245928	HLA-G	UNKNOWN	FAM	NFQ-MGB	0.0631474	0.0393378	0.101368	34.337	0.346798	34.0918	0.245224		21.5219	3.98513	false	0.04	true	3	31			1.19796	0.734694	N	N
68	F8	false	37M2	0.245928	HLA-G	UNKNOWN	FAM	NFQ-MGB	0.0631474	0.0393378	0.101368	33.8466		34.0918	0.245224		21.5219	3.98513	false	0.04	true	3	31			1.2115	0.900436	N	N
77	G5		25M2	0.0547303	IDO1	UNKNOWN	FAM	NFQ-MGB	4.99253e-05	4.49343e-05	5.54708e-05	31.0369	0.076649	31.0911	0.0541992		19.4479	14.2899	false	0.152765	true	3	26		N	N	N
79	G7		25M2	0.0547303	IDO1	UNKNOWN	FAM	NFQ-MGB	4.99253e-05	4.49343e-05	5.54708e-05	31.1453		31.0911	0.0541992		19.4479	14.2899	false	0.152765	true	3	26		N	N	N
77	G5	false	26M2	0.105722	IDO1	UNKNOWN	FAM	NFQ-MGB	0.000191916	0.000156585	0.000235219	30.8976	0.0709511	30.9478	0.0501699		18.143	12.3472	false	0.152765	true	3	26			1.44953	0.954986	N	N	N
79	G7	false	26M2	0.105722	IDO1	UNKNOWN	FAM	NFQ-MGB	0.000191916	0.000156585	0.000235219	30.9979		30.9478	0.0501699		18.143	12.3472	false	0.152765	true	3	27			1.44856	0.955048	N	N	N
77	G5	false	30M2	0.116368	IDO1	UNKNOWN	FAM	NFQ-MGB	0.000185122	0.000147979	0.000231589	30.8273	0.0506918	30.8631	0.0358448		17.8582	12.3992	false	0.152765	true	3	26			1.42945	0.960807	N	N	N
79	G7	false	30M2	0.116368	IDO1	UNKNOWN	FAM	NFQ-MGB	0.000185122	0.000147979	0.000231589	30.899		30.8631	0.0358448		17.8582	12.3992	false	0.152765	true	3	26			1.43518	0.96311	N	N	N
77	G5	false	37M2	0.0194705	IDO1	UNKNOWN	FAM	NFQ-MGB	0.000127867	0.000123165	0.00013275	31.27	0.00814516	31.2757	0.00575924		18.7058	12.9331	false	0.152765	true	3	26			1.44807	0.971496	N	N
79	G7	false	37M2	0.0194705	IDO1	UNKNOWN	FAM	NFQ-MGB	0.000127867	0.000123165	0.00013275	31.2815		31.2757	0.00575924		18.7058	12.9331	false	0.152765	true	3	26			1.44526	0.958908	N	N
90	H6		25M2	0.148795	IFNG	UNKNOWN	FAM	NFQ-MGB	0.000577163	0.000433448	0.00076853	31.6274	0.210154	31.7761	0.148601		20.1329	10.7587	false	0.04	true	3	29		N	N	N
92	H8		25M2	0.148795	IFNG	UNKNOWN	FAM	NFQ-MGB	0.000577163	0.000433448	0.00076853	31.9247		31.7761	0.148601		20.1329	10.7587	false	0.04	true	3	29		N	N	N
90	H6	false	26M2	0.106183	IFNG	UNKNOWN	FAM	NFQ-MGB	0.000812519	0.000662348	0.000996736	32.4043	0.0723137	32.3532	0.0511341		19.5484	10.2653	false	0.04	true	3	29			1.45362	0.960833	N	N	N
92	H8	false	26M2	0.106183	IFNG	UNKNOWN	FAM	NFQ-MGB	0.000812519	0.000662348	0.000996736	32.302		32.3532	0.0511341		19.5484	10.2653	false	0.04	true	3	29			1.45693	0.956412	N	N	N
90	H6	false	30M2	0.257918	IFNG	UNKNOWN	FAM	NFQ-MGB	0.000629976	0.000383493	0.00103488	31.8101	0.329439	31.5771	0.232948		18.5722	10.6324	false	0.04	true	3	28			1.42459	0.956296	N	N	N
92	H8	false	30M2	0.257918	IFNG	UNKNOWN	FAM	NFQ-MGB	0.000629976	0.000383493	0.00103488	31.3442		31.5771	0.232948		18.5722	10.6324	false	0.04	true	3	28			1.45609	0.975939	N	N	N
90	H6	false	37M2	0.212155	IFNG	UNKNOWN	FAM	NFQ-MGB	0.000438323	0.000291392	0.000659344	32.728	0.298877	32.9394	0.211338		20.3695	11.1557	false	0.04	true	3	30			1.44309	0.968263	N	N
92	H8	false	37M2	0.212155	IFNG	UNKNOWN	FAM	NFQ-MGB	0.000438323	0.000291392	0.000659344	33.1507		32.9394	0.211338		20.3695	11.1557	false	0.04	true	3	30			1.43822	0.958771	N	N
65	F5		25M2	0.0107502	KLF4	UNKNOWN	FAM	NFQ-MGB	0.168182	0.164739	0.171698	26.8958	0.0107445	26.8882	0.00759697		15.245	2.5719	false	0.287901	true	3	20		N	N	N
67	F7		25M2	0.0107502	KLF4	UNKNOWN	FAM	NFQ-MGB	0.168182	0.164739	0.171698	26.8806		26.8882	0.00759697		15.245	2.5719	false	0.287901	true	3	20		N	N	N
65	F5	false	26M2	0.0930602	KLF4	UNKNOWN	FAM	NFQ-MGB	0.465477	0.389152	0.556772	28.1303	0.000477297	28.13	0.000337601		15.3252	1.10322	false	0.287901	true	3	22			1.42391	0.970901	N	N	N
67	F7	false	26M2	0.0930602	KLF4	UNKNOWN	FAM	NFQ-MGB	0.465477	0.389152	0.556772	28.1297		28.13	0.000337601		15.3252	1.10322	false	0.287901	true	3	22			1.42598	0.973387	N	N	N
65	F5	false	30M2	0.13488	KLF4	UNKNOWN	FAM	NFQ-MGB	0.448606	0.346046	0.581564	26.9767	0.108959	27.0537	0.0770454		14.0487	1.15648	false	0.287901	true	3	21			1.43782	0.985693	N	N	N
67	F7	false	30M2	0.13488	KLF4	UNKNOWN	FAM	NFQ-MGB	0.448606	0.346046	0.581564	27.1307		27.0537	0.0770454		14.0487	1.15648	false	0.287901	true	3	21			1.42594	0.971587	N	N	N
65	F5	false	37M2	0.0201177	KLF4	UNKNOWN	FAM	NFQ-MGB	0.204358	0.196597	0.212425	27.8098	0.0108428	27.8175	0.00766754		15.2476	2.29083	false	0.287901	true	3	22			1.41773	0.983183	N	N
67	F7	false	37M2	0.0201177	KLF4	UNKNOWN	FAM	NFQ-MGB	0.204358	0.196597	0.212425	27.8251		27.8175	0.00766754		15.2476	2.29083	false	0.287901	true	3	22			1.42219	0.954775	N	N
89	H5		25M2	0.0472518	MRC1	UNKNOWN	FAM	NFQ-MGB	4.94535	4.51549	5.41614	18.1527	0.0659526	18.1061	0.0466356		6.46292	-2.30607	false	0.058448	true	3	15		N	N	N
91	H7		25M2	0.0472518	MRC1	UNKNOWN	FAM	NFQ-MGB	4.94535	4.51549	5.41614	18.0595		18.1061	0.0466356		6.46292	-2.30607	false	0.058448	true	3	14		N	N	N
89	H5	false	26M2	0.0936282	MRC1	UNKNOWN	FAM	NFQ-MGB	9.05258	7.55994	10.8399	18.1645	0.0145699	18.1748	0.0103025		5.37003	-3.17833	false	0.058448	true	3	15			1.41935	0.938067	N	N	N
91	H7	false	26M2	0.0936282	MRC1	UNKNOWN	FAM	NFQ-MGB	9.05258	7.55994	10.8399	18.1851		18.1748	0.0103025		5.37003	-3.17833	false	0.058448	true	3	15			1.42488	0.955293	N	N	N
89	H5	false	30M2	0.122661	MRC1	UNKNOWN	FAM	NFQ-MGB	14.2096	11.2218	17.9929	18.2653	0.0746867	18.2124	0.0528116		5.20748	-3.8288	false	0.058448	true	3	15			1.41784	0.975865	N	N	N
91	H7	false	30M2	0.122661	MRC1	UNKNOWN	FAM	NFQ-MGB	14.2096	11.2218	17.9929	18.1596		18.2124	0.0528116		5.20748	-3.8288	false	0.058448	true	3	15			1.4175	0.96865	N	N	N
89	H5	false	37M2	0.0420278	MRC1	UNKNOWN	FAM	NFQ-MGB	3.35579	3.09505	3.63849	18.7485	0.0532996	18.7109	0.0376883		6.14096	-1.74665	false	0.058448	true	3	15			1.41738	0.9749	N	N
91	H7	false	37M2	0.0420278	MRC1	UNKNOWN	FAM	NFQ-MGB	3.35579	3.09505	3.63849	18.6732		18.7109	0.0376883		6.14096	-1.74665	false	0.058448	true	3	15			1.42505	0.972407	N	N
42	D6		25M2	0.0120907	PPARG	UNKNOWN	FAM	NFQ-MGB	1.1217	1.0959	1.14811	24.6716	0.0132915	24.6622	0.00939846		13.019	-0.165686	false	0.116793	true	3	20		N	N	N
44	D8		25M2	0.0120907	PPARG	UNKNOWN	FAM	NFQ-MGB	1.1217	1.0959	1.14811	24.6528		24.6622	0.00939846		13.019	-0.165686	false	0.116793	true	3	20		N	N	N
42	D6	false	26M2	0.229151	PPARG	UNKNOWN	FAM	NFQ-MGB	0.586315	0.377232	0.911284	27.2853	0.296141	27.0759	0.209404		14.2711	0.770252	false	0.116793	true	3	22			1.29648	0.743733	N	N	N
44	D8	false	26M2	0.229151	PPARG	UNKNOWN	FAM	NFQ-MGB	0.586315	0.377232	0.911284	26.8665		27.0759	0.209404		14.2711	0.770252	false	0.116793	true	3	23			1.29578	0.779482	N	N	N
42	D6	false	30M2	0.193871	PPARG	UNKNOWN	FAM	NFQ-MGB	1.11103	0.765051	1.61348	26.3041	0.225075	26.4632	0.159152		13.4583	-0.151901	false	0.116793	true	3	21			1.28738	0.957008	N	N	N
44	D8	false	30M2	0.193871	PPARG	UNKNOWN	FAM	NFQ-MGB	1.11103	0.765051	1.61348	26.6224		26.4632	0.159152		13.4583	-0.151901	false	0.116793	true	3	22			1.27338	0.869573	N	N	N
42	D6	false	37M2	0.0198445	PPARG	UNKNOWN	FAM	NFQ-MGB	0.592047	0.569863	0.615095	26.9679	0.00978494	26.961	0.00691891		14.3911	0.756217	false	0.116793	true	3	22			1.29814	0.86389	N	N
44	D8	false	37M2	0.0198445	PPARG	UNKNOWN	FAM	NFQ-MGB	0.592047	0.569863	0.615095	26.9541		26.961	0.00691891		14.3911	0.756217	false	0.116793	true	3	22			1.28701	0.822134	N	N
17	B5		25M2	0.0105619	PTGS2	UNKNOWN	FAM	NFQ-MGB	0.00647191	0.00634169	0.0066048	28.2246	0.0103634	28.232	0.00732803		16.5888	7.27159	false	0.188331	true	3	23		N	N	N
19	B7		25M2	0.0105619	PTGS2	UNKNOWN	FAM	NFQ-MGB	0.00647191	0.00634169	0.0066048	28.2393		28.232	0.00732803		16.5888	7.27159	false	0.188331	true	3	23		N	N	N
17	B5	false	26M2	0.203432	PTGS2	UNKNOWN	FAM	NFQ-MGB	0.0666261	0.045042	0.0985533	29.1439	0.255829	28.963	0.180899		16.1583	3.90777	false	0.188331	true	3	24			1.32294	0.861435	N	N	N
19	B7	false	26M2	0.203432	PTGS2	UNKNOWN	FAM	NFQ-MGB	0.0666261	0.045042	0.0985533	28.7821		28.963	0.180899		16.1583	3.90777	false	0.188331	true	3	23			1.32277	0.963973	N	N	N
17	B5	false	30M2	0.203778	PTGS2	UNKNOWN	FAM	NFQ-MGB	0.0872715	0.0589598	0.129178	28.4872	0.241946	28.3162	0.171082		15.3112	3.51835	false	0.188331	true	3	23			1.32354	0.956951	N	N	N
19	B7	false	30M2	0.203778	PTGS2	UNKNOWN	FAM	NFQ-MGB	0.0872715	0.0589598	0.129178	28.1451		28.3162	0.171082		15.3112	3.51835	false	0.188331	true	3	22			1.34167	0.964275	N	N	N
17	B5	false	37M2	0.0468713	PTGS2	UNKNOWN	FAM	NFQ-MGB	0.084039	0.0767903	0.091972	29.0232	0.0608444	28.9801	0.0430231		16.4102	3.5728	false	0.188331	true	3	24			1.33545	0.945991	N	N
19	B7	false	37M2	0.0468713	PTGS2	UNKNOWN	FAM	NFQ-MGB	0.084039	0.0767903	0.091972	28.9371		28.9801	0.0430231		16.4102	3.5728	false	0.188331	true	3	23			1.32828	0.945189	N	N
78	G6		25M2	0.0218631	STAT6	UNKNOWN	FAM	NFQ-MGB	0.259985	0.249273	0.271157	23.4584	0.179448	23.4379	0.0204973		11.7948	1.9435	false	0.238094	true	3	17		N	N	N
80	G8		25M2	0.0218631	STAT6	UNKNOWN	FAM	NFQ-MGB	0.259985	0.249273	0.271157	23.4174		23.4379	0.0204973		11.7948	1.9435	false	0.238094	true	3	17		N	N	N
78	G6	false	26M2	0.106795	STAT6	UNKNOWN	FAM	NFQ-MGB	0.261407	0.212843	0.321053	24.1243	0.179448	24.0719	0.052393		11.2671	1.93563	false	0.238094	true	3	19			1.40752	0.933064	N	N	N
80	G8	false	26M2	0.106795	STAT6	UNKNOWN	FAM	NFQ-MGB	0.261407	0.212843	0.321053	24.0195		24.0719	0.052393		11.2671	1.93563	false	0.238094	true	3	19			1.40473	0.952254	N	N	N
78	G6	false	30M2	0.228282	STAT6	UNKNOWN	FAM	NFQ-MGB	0.336491	0.216859	0.52212	24.6317	0.282332	24.432	0.199639		11.4271	1.57136	false	0.238094	true	3	19			1.3729	0.942683	N	N	N
80	G8	false	30M2	0.228282	STAT6	UNKNOWN	FAM	NFQ-MGB	0.336491	0.216859	0.52212	24.2324		24.432	0.199639		11.4271	1.57136	false	0.238094	true	3	19			1.40455	0.941555	N	N	N
78	G6	false	37M2	0.118848	STAT6	UNKNOWN	FAM	NFQ-MGB	0.195253	0.155334	0.245432	24.4695	0.166006	24.3522	0.117384		11.7823	2.35658	false	0.238094	true	3	19			1.39909	0.953018	N	N
80	G8	false	37M2	0.118848	STAT6	UNKNOWN	FAM	NFQ-MGB	0.195253	0.155334	0.245432	24.2348		24.3522	0.117384		11.7823	2.35658	false	0.238094	true	3	19			1.40664	0.970387	N	N
54	E6		25M2	0.211762	THY1	UNKNOWN	FAM	NFQ-MGB	0.945557	0.62907	1.42127	31.0693	0.299283	31.2809	0.211625		19.6377	0.0807637	false	0.16812	true	3	26		N	N	N
56	E8		25M2	0.211762	THY1	UNKNOWN	FAM	NFQ-MGB	0.945557	0.62907	1.42127	31.4925		31.2809	0.211625		19.6377	0.0807637	false	0.16812	true	3	27		N	N	N
54	E6	false	26M2	0.150192	THY1	UNKNOWN	FAM	NFQ-MGB	3.27886	2.4558	4.37776	31.203	0.166718	31.3209	0.117887		18.5161	-1.71319	false	0.16812	true	3	27			1.44559	0.89084	N	N	N
56	E8	false	26M2	0.150192	THY1	UNKNOWN	FAM	NFQ-MGB	3.27886	2.4558	4.37776	31.4388		31.3209	0.117887		18.5161	-1.71319	false	0.16812	true	3	27			1.4453	0.885178	N	N	N
54	E6	false	30M2	0.210678	THY1	UNKNOWN	FAM	NFQ-MGB	7.226	4.81742	10.8388	30.4593	0.253489	30.6386	0.179244		17.6336	-2.8532	false	0.16812	true	3	26			1.45844	0.959402	N	N	N
56	E8	false	30M2	0.210678	THY1	UNKNOWN	FAM	NFQ-MGB	7.226	4.81742	10.8388	30.8178		30.6386	0.179244		17.6336	-2.8532	false	0.16812	true	3	26			1.45169	0.926419	N	N	N
54	E6	false	37M2	0.277068	THY1	UNKNOWN	FAM	NFQ-MGB	1.07366	0.629934	1.82995	33.072	0.390949	32.7955	0.276443		20.2256	-0.102539	false	0.16812	true	3	28			1.45228	0.938357	N	N
56	E8	false	37M2	0.277068	THY1	UNKNOWN	FAM	NFQ-MGB	1.07366	0.629934	1.82995	32.5191		32.7955	0.276443		20.2256	-0.102539	false	0.16812	true	3	27			1.44821	0.903005	N	N
29	C5		25M2	0.0290173	TNF	UNKNOWN	FAM	NFQ-MGB	0.0155563	0.0147114	0.0164497	26.6424	0.0396015	26.6144	0.0280027		14.9712	6.00636	false	0.075624	true	3	22		N	N	N
31	C7		25M2	0.0290173	TNF	UNKNOWN	FAM	NFQ-MGB	0.0155563	0.0147114	0.0164497	26.5863		26.6144	0.0280027		14.9712	6.00636	false	0.075624	true	3	22		N	N	N
29	C5	false	26M2	0.128687	TNF	UNKNOWN	FAM	NFQ-MGB	0.0279822	0.0218437	0.0358457	27.2627	0.1257	27.3515	0.0888834		14.5468	5.15935	false	0.075624	true	3	23			1.21691	0.90067	N	N	N
31	C7	false	26M2	0.128687	TNF	UNKNOWN	FAM	NFQ-MGB	0.0279822	0.0218437	0.0358457	27.4404		27.3515	0.0888834		14.5468	5.15935	false	0.075624	true	3	23			1.21605	0.831459	N	N	N
29	C5	false	30M2	0.177239	TNF	UNKNOWN	FAM	NFQ-MGB	0.0841309	0.0598165	0.118329	25.7816	0.195739	25.92	0.138409		12.915	3.57122	false	0.075624	true	3	22			1.22637	0.943857	N	N	N
31	C7	false	30M2	0.177239	TNF	UNKNOWN	FAM	NFQ-MGB	0.0841309	0.0598165	0.118329	26.0584		25.92	0.138409		12.915	3.57122	false	0.075624	true	3	22			1.21866	0.94275	N	N	N
29	C5	false	37M2	0.24218	TNF	UNKNOWN	FAM	NFQ-MGB	0.0504674	0.0316664	0.0804309	26.1556	0.341482	26.3971	0.241465		13.8272	4.30851	false	0.075624	true	3	22			1.22689	0.965696	N	N
31	C7	false	37M2	0.24218	TNF	UNKNOWN	FAM	NFQ-MGB	0.0504674	0.0316664	0.0804309	26.6386		26.3971	0.241465		13.8272	4.30851	false	0.075624	true	3	23			1.22931	0.895297	N	N
53	E5		25M2	0.042016	TNFAIP6	UNKNOWN	FAM	NFQ-MGB	0.000281413	0.000259554	0.000305113	27.6235	0.0584374	27.5822	0.0413218		15.939	11.795	false	0.128718	true	3	23		N	N	N
55	E7		25M2	0.042016	TNFAIP6	UNKNOWN	FAM	NFQ-MGB	0.000281413	0.000259554	0.000305113	27.5409		27.5822	0.0413218		15.939	11.795	false	0.128718	true	3	23		N	N	N
53	E5	false	26M2	0.113543	TNFAIP6	UNKNOWN	FAM	NFQ-MGB	0.0019024	0.00152899	0.00236702	28.1279	0.0919988	28.0628	0.065053		15.258	9.03796	false	0.128718	true	3	24			1.41341	0.93696	N	N	N
55	E7	false	26M2	0.113543	TNFAIP6	UNKNOWN	FAM	NFQ-MGB	0.0019024	0.00152899	0.00236702	27.9978		28.0628	0.065053		15.258	9.03796	false	0.128718	true	3	23			1.41338	0.949144	N	N	N
53	E5	false	30M2	0.112136	TNFAIP6	UNKNOWN	FAM	NFQ-MGB	0.00193361	0.00155828	0.00239934	27.4359	0.025214	27.4181	0.0178289		14.4131	9.01449	false	0.128718	true	3	23			1.4126	0.975308	N	N	N
55	E7	false	30M2	0.112136	TNFAIP6	UNKNOWN	FAM	NFQ-MGB	0.00193361	0.00155828	0.00239934	27.4003		27.4181	0.0178289		14.4131	9.01449	false	0.128718	true	3	23			1.41618	0.948972	N	N	N
53	E5	false	37M2	0.103575	TNFAIP6	UNKNOWN	FAM	NFQ-MGB	0.00535446	0.0043868	0.00653556	26.9593	0.144096	26.8574	0.101892		14.2875	7.54504	false	0.128718	true	3	22			1.4039	0.976623	N	N
55	E7	false	37M2	0.103575	TNFAIP6	UNKNOWN	FAM	NFQ-MGB	0.00535446	0.0043868	0.00653556	26.7555		26.8574	0.101892		14.2875	7.54504	false	0.128718	true	3	22			1.43439	0.964559	N	N

## Sheet: qPCR M2+obASC raw data
Well	Well Position	Omit	Sample Name	Delta Ct SE	Target Name	Task	Reporter	Quencher	RQ	RQ Min	RQ Max	CT	CT SD	EQ.Ct Mean	EQ.Ct SE	Quantity	Delta Ct Mean	Delta Delta Ct	Automatic Ct Threshold	Ct Threshold	Automatic Baseline	Baseline Start	Baseline End	Efficiency	Comments	Amp Score	Cq Conf	EXPFAIL	HIGHSD	NOAMP
5	A5	false	25M2obcc		18S	UNKNOWN	FAM	NFQ-MGB				9.55485		9.72285	0.168004				false	0.104552	true	3	6			1.37848	0.931738	N	N	N
7	A7	false	25M2obcc		18S	UNKNOWN	FAM	NFQ-MGB				9.89086		9.72285	0.168004				false	0.104552	true	3	6			1.36014	0.880758	N	N	N
5	A5	false	26M2obcc		18S	UNKNOWN	FAM	NFQ-MGB				7.20961		7.23663	0.0270178				false	0.104552	true	3	4			1.35891	0.901813	N	N	N
7	A7	false	26M2obcc		18S	UNKNOWN	FAM	NFQ-MGB				7.26365		7.23663	0.0270178				false	0.104552	true	3	4			1.36221	0.892267	N	N	N
5	A5	false	30M2obcc		18S	UNKNOWN	FAM	NFQ-MGB				5.77784		5.79398	0.0161381				false	0.104552	true	3	3			1.37013	0.83864	N	N
7	A7	false	30M2obcc		18S	UNKNOWN	FAM	NFQ-MGB				5.81011		5.79398	0.0161381				false	0.104552	true	3	3			1.36679	0.811053	N	N
5	A5	false	37M2obcc		18S	UNKNOWN	FAM	NFQ-MGB				6.97384		6.95107	0.0227664				false	0.104552	true	3	4			1.37795	0.931344	N	N	N
7	A7	false	37M2obcc		18S	UNKNOWN	FAM	NFQ-MGB				6.9283		6.95107	0.0227664				false	0.104552	true	3	4			1.38117	0.895883	N	N	N
41	D5	false	25M2obcc		ARG1	UNKNOWN	FAM	NFQ-MGB				Undetermined							false	0.04	true	3	39			0	0	Y	N	N
43	D7	false	25M2obcc		ARG1	UNKNOWN	FAM	NFQ-MGB				Undetermined							false	0.04	true	3	39			0	0	Y	N	N
41	D5	false	26M2obcc		ARG1	UNKNOWN	FAM	NFQ-MGB				Undetermined							false	0.04	true	3	39			0	0	Y	N	Y
43	D7	false	26M2obcc		ARG1	UNKNOWN	FAM	NFQ-MGB				Undetermined							false	0.04	true	3	39			0	0	Y	N	Y
41	D5	false	30M2obcc		ARG1	UNKNOWN	FAM	NFQ-MGB				Undetermined							false	0.04	true	3	39			0	0	Y	Y
43	D7	false	30M2obcc		ARG1	UNKNOWN	FAM	NFQ-MGB				Undetermined							false	0.04	true	3	39			0	0	Y	N
41	D5	false	37M2obcc	0.510416	ARG1	UNKNOWN	FAM	NFQ-MGB	0.532416	0.199365	1.42185	36.9348	0.721472	36.4246	0.510159		23.2711	0.909374	false	0.04	true	3	34			1.05145	0.759902	N	Y	N
43	D7	false	37M2obcc	0.510416	ARG1	UNKNOWN	FAM	NFQ-MGB	0.532416	0.199365	1.42185	35.9145		36.4246	0.510159		23.2711	0.909374	false	0.04	true	3	33			1.15098	0.840591	N	Y	N
18	B6	false	25M2obcc	0.171569	CCL5	UNKNOWN	FAM	NFQ-MGB	0.211441	0.151982	0.294161	24.9812	0.167422	25.0996	0.118385		9.99577	2.24167	false	0.140947	true	3	20			1.36914	0.974331	N	N	N
20	B8	false	25M2obcc	0.171569	CCL5	UNKNOWN	FAM	NFQ-MGB	0.211441	0.151982	0.294161	25.218		25.0996	0.118385		9.99577	2.24167	false	0.140947	true	3	21			1.38059	0.885189	N	N	N
18	B6	false	26M2obcc	0.140123	CCL5	UNKNOWN	FAM	NFQ-MGB	0.0716509	0.0547152	0.0938286	23.8969	0.185039	24.0277	0.130842		10.7337	3.80287	false	0.140947	true	3	19			1.39201	0.965766	N	N	N
20	B8	false	26M2obcc	0.140123	CCL5	UNKNOWN	FAM	NFQ-MGB	0.0716509	0.0547152	0.0938286	24.1586		24.0277	0.130842		10.7337	3.80287	false	0.140947	true	3	19			1.37353	0.94247	N	N	N
18	B6	false	30M2obcc	0.0850484	CCL5	UNKNOWN	FAM	NFQ-MGB	0.0473226	0.0401777	0.055738	24.2023	0.0420509	24.1725	0.0297346		11.5106	4.40133	false	0.140947	true	3	19			1.36823	0.972327	N	N
20	B8	false	30M2obcc	0.0850484	CCL5	UNKNOWN	FAM	NFQ-MGB	0.0473226	0.0401777	0.055738	24.1428		24.1725	0.0297346		11.5106	4.40133	false	0.140947	true	3	19			1.3719	0.967963	N	N
18	B6	false	37M2obcc	0.0462276	CCL5	UNKNOWN	FAM	NFQ-MGB	0.0230136	0.0210546	0.0251548	24.5386	0.0612319	24.4953	0.0432978		11.3417	5.44137	false	0.140947	true	3	20			1.37882	0.9524	N	N	N
20	B8	false	37M2obcc	0.0462276	CCL5	UNKNOWN	FAM	NFQ-MGB	0.0230136	0.0210546	0.0251548	24.452		24.4953	0.0432978		11.3417	5.44137	false	0.140947	true	3	20			1.37991	0.975861	N	N	N
30	C6	false	25M2obcc	0.172434	CD163	UNKNOWN	FAM	NFQ-MGB	285.008	204.521	397.17	22.5446	0.16919	22.4249	0.119636		7.32112	-8.15486	false	0.124173	true	3	18			1.43268	0.96815	N	N	N
32	C8	false	25M2obcc	0.172434	CD163	UNKNOWN	FAM	NFQ-MGB	285.008	204.521	397.17	22.3053		22.4249	0.119636		7.32112	-8.15486	false	0.124173	true	3	18			1.46649	0.967088	N	N	N
30	C6	false	26M2obcc	0.119606	CD163	UNKNOWN	FAM	NFQ-MGB	86.1302	68.421	108.423	21.045	0.153565	21.1536	0.108586		7.85957	-6.42845	false	0.124173	true	3	16			1.46914	0.972648	N	N	N
32	C8	false	26M2obcc	0.119606	CD163	UNKNOWN	FAM	NFQ-MGB	86.1302	68.421	108.423	21.2622		21.1536	0.108586		7.85957	-6.42845	false	0.124173	true	3	17			1.45952	0.966869	N	N	N
30	C6	false	30M2obcc	0.101318	CD163	UNKNOWN	FAM	NFQ-MGB	152.541	125.518	185.381	20.8835	0.0885015	20.8209	0.0625801		8.159	-7.25305	false	0.124173	true	3	16			1.44821	0.977721	N	N
32	C8	false	30M2obcc	0.101318	CD163	UNKNOWN	FAM	NFQ-MGB	152.541	125.518	185.381	20.7584		20.8209	0.0625801		8.159	-7.25305	false	0.124173	true	3	16			1.46145	0.986212	N	N
30	C6	false	37M2obcc	0.143336	CD163	UNKNOWN	FAM	NFQ-MGB	144.011	109.294	189.756	20.9871	0.201409	21.1295	0.142418		7.9759	-7.17003	false	0.124173	true	3	16			1.46891	0.970098	N	N	N
32	C8	false	37M2obcc	0.143336	CD163	UNKNOWN	FAM	NFQ-MGB	144.011	109.294	189.756	21.2719		21.1295	0.142418		7.9759	-7.17003	false	0.124173	true	3	17			1.46003	0.930364	N	N	N
6	A6	false	25M2obcc		GAPDH	UNKNOWN	FAM	NFQ-MGB				20.5359	0.0723384	20.4848	0.0511513				false	0.100834	true	3	16			1.28695	0.783313	N	N	N
8	A8	false	25M2obcc		GAPDH	UNKNOWN	FAM	NFQ-MGB				20.4336		20.4848	0.0511513				false	0.100834	true	3	16			1.29259	0.770703	N	N	N
6	A6	false	26M2obcc		GAPDH	UNKNOWN	FAM	NFQ-MGB				19.2859	0.09273	19.3515	0.0655699				false	0.100834	true	3	15			1.30021	0.768414	N	N	N
8	A8	false	26M2obcc		GAPDH	UNKNOWN	FAM	NFQ-MGB				19.4171		19.3515	0.0655699				false	0.100834	true	3	15			1.28521	0.77289	N	N	N
6	A6	false	30M2obcc		GAPDH	UNKNOWN	FAM	NFQ-MGB				19.6414	0.157719	19.5299	0.111525				false	0.100834	true	3	15			1.28156	0.782133	N	N
8	A8	false	30M2obcc		GAPDH	UNKNOWN	FAM	NFQ-MGB				19.4184		19.5299	0.111525				false	0.100834	true	3	15			1.29218	0.749648	N	N
6	A6	false	37M2obcc		GAPDH	UNKNOWN	FAM	NFQ-MGB				19.3586	0.00354755	19.3561	0.00250816				false	0.100834	true	3	15			1.30708	0.760411	N	N	N
8	A8	false	37M2obcc		GAPDH	UNKNOWN	FAM	NFQ-MGB				19.3536		19.3561	0.00250816				false	0.100834	true	3	15			1.31198	0.754943	N	N	N
66	F6	false	25M2obcc	0.723573	HLA-G	UNKNOWN	FAM	NFQ-MGB	0.372806	0.0926246	1.50052	37.218	1.0081	37.9309	0.712837		22.8271	1.4235	true	0.04	true	3	33			1.02248	0.545106	N	Y	Y
68	F8	false	25M2obcc	0.723573	HLA-G	UNKNOWN	FAM	NFQ-MGB	0.372806	0.0926246	1.50052	38.6437		37.9309	0.712837		22.8271	1.4235	true	0.04	true	3	35			0.850759	0.101979	N	Y	Y
66	F6	false	26M2obcc	0.583844	HLA-G	UNKNOWN	FAM	NFQ-MGB	0.266418	0.0866144	0.819474	35.8077	0.82263	36.3894	0.581686		23.0953	1.90824	false	0.04	true	3	33			1.09032	0.934326	N	Y	N
68	F8	false	26M2obcc	0.583844	HLA-G	UNKNOWN	FAM	NFQ-MGB	0.266418	0.0866144	0.819474	36.9711		36.3894	0.581686		23.0953	1.90824	false	0.04	true	3	34			1.00624	0.796304	N	Y	N
66	F6	false	30M2obcc	0.244341	HLA-G	UNKNOWN	FAM	NFQ-MGB	0.330697	0.206639	0.529236	35.3568	0.326659	35.5878	0.230984		22.9259	1.59642	false	0.04	true	3	32			1.13432	0.691988	N	N
68	F8	false	30M2obcc	0.244341	HLA-G	UNKNOWN	FAM	NFQ-MGB	0.330697	0.206639	0.529236	35.8188		35.5878	0.230984		22.9259	1.59642	false	0.04	true	3	33			1.09312	0.855494	N	N
66	F6	false	37M2obcc	0.889742	HLA-G	UNKNOWN	FAM	NFQ-MGB	0.108153	0.0195163	0.599347	37.214	1.25808	36.3244	0.889595		23.1708	3.20886	false	0.04	true	3	34			0.979971	0.663548	N	Y	N
68	F8	false	37M2obcc	0.889742	HLA-G	UNKNOWN	FAM	NFQ-MGB	0.108153	0.0195163	0.599347	35.4348		36.3244	0.889595		23.1708	3.20886	false	0.04	true	3	32			1.10987	0.882159	N	Y	N
77	G5	false	25M2obcc	0.129113	IDO1	UNKNOWN	FAM	NFQ-MGB	0.000112307	8.75984e-05	0.000143986	34.4014	0.0499854	34.4367	0.0353451		19.3329	13.1203	false	0.152765	true	3	29			1.43675	0.866989	N	N	N
79	G7	false	25M2obcc	0.129113	IDO1	UNKNOWN	FAM	NFQ-MGB	0.000112307	8.75984e-05	0.000143986	34.4721		34.4367	0.0353451		19.3329	13.1203	false	0.152765	true	3	30			1.43557	0.920845	N	N	N
77	G5	false	26M2obcc	0.0501887	IDO1	UNKNOWN	FAM	NFQ-MGB	0.000268448	0.000243733	0.000295671	33.076	0.00290409	33.0781	0.00205421		19.784	11.8631	false	0.152765	true	3	28			1.44325	0.961135	N	N	N
79	G7	false	26M2obcc	0.0501887	IDO1	UNKNOWN	FAM	NFQ-MGB	0.000268448	0.000243733	0.000295671	33.0801		33.0781	0.00205421		19.784	11.8631	false	0.152765	true	3	28			1.45159	0.970946	N	N	N
77	G5	false	30M2obcc	0.0797992	IDO1	UNKNOWN	FAM	NFQ-MGB	0.000163287	0.000140041	0.000190391	31.8334	0.00613627	31.8377	0.00433922		19.1758	12.5803	false	0.152765	true	3	27			1.43619	0.97248	N	N
79	G7	false	30M2obcc	0.0797992	IDO1	UNKNOWN	FAM	NFQ-MGB	0.000163287	0.000140041	0.000190391	31.842		31.8377	0.00433922		19.1758	12.5803	false	0.152765	true	3	27			1.4415	0.952235	N	N
77	G5	false	37M2obcc	0.0876883	IDO1	UNKNOWN	FAM	NFQ-MGB	0.000108347	9.15225e-05	0.000128264	32.78	0.121876	32.8662	0.0861797		19.7127	13.1721	false	0.152765	true	3	28			1.43243	0.961135	N	N	N
79	G7	false	37M2obcc	0.0876883	IDO1	UNKNOWN	FAM	NFQ-MGB	0.000108347	9.15225e-05	0.000128264	32.9524		32.8662	0.0861797		19.7127	13.1721	false	0.152765	true	3	28			1.43255	0.958557	N	N	N
90	H6	false	25M2obcc	0.290047	IFNG	UNKNOWN	FAM	NFQ-MGB	0.0290713	0.0166358	0.0508023	35.1337	0.370692	34.8716	0.262119		19.7678	5.10426	false	0.04	true	3	31			1.30179	0.856118	N	N	N
92	H8	false	25M2obcc	0.290047	IFNG	UNKNOWN	FAM	NFQ-MGB	0.0290713	0.0166358	0.0508023	34.6095		34.8716	0.262119		19.7678	5.10426	false	0.04	true	3	31			1.36925	0.81083	N	N	N
90	H6	false	26M2obcc	0.176265	IFNG	UNKNOWN	FAM	NFQ-MGB	0.00976696	0.00695725	0.0137114	33.9142	0.238976	33.7452	0.168982		20.4512	6.67788	false	0.04	true	3	31			1.37653	0.943784	N	N	N
92	H8	false	26M2obcc	0.176265	IFNG	UNKNOWN	FAM	NFQ-MGB	0.00976696	0.00695725	0.0137114	33.5762		33.7452	0.168982		20.4512	6.67788	false	0.04	true	3	31			1.40046	0.974253	N	N	N
90	H6	false	30M2obcc	0.175136	IFNG	UNKNOWN	FAM	NFQ-MGB	0.0412657	0.0294586	0.0578052	32.888	0.220561	33.044	0.15596		20.3821	4.59891	false	0.04	true	3	30			1.43364	0.948409	N	N
92	H8	false	30M2obcc	0.175136	IFNG	UNKNOWN	FAM	NFQ-MGB	0.0412657	0.0294586	0.0578052	33.2		33.044	0.15596		20.3821	4.59891	false	0.04	true	3	30			1.43379	0.97529	N	N
90	H6	false	37M2obcc	0.450168	IFNG	UNKNOWN	FAM	NFQ-MGB	0.00687443	0.00289061	0.0163487	33.9794	0.636222	34.4293	0.449877		21.2757	7.18454	false	0.04	true	3	31			1.35729	0.930617	N	Y	N
92	H8	false	37M2obcc	0.450168	IFNG	UNKNOWN	FAM	NFQ-MGB	0.00687443	0.00289061	0.0163487	34.8792		34.4293	0.449877		21.2757	7.18454	false	0.04	true	3	32			1.29353	0.941907	N	Y	N
65	F5	false	25M2obcc	0.125831	KLF4	UNKNOWN	FAM	NFQ-MGB	0.890956	0.699339	1.13507	30.5173	0.0287234	30.497	0.0203104		15.3932	0.166575	false	0.287901	true	3	24			1.426	0.968601	N	N	N
67	F7	false	25M2obcc	0.125831	KLF4	UNKNOWN	FAM	NFQ-MGB	0.890956	0.699339	1.13507	30.4767		30.497	0.0203104		15.3932	0.166575	false	0.287901	true	3	24			1.42538	0.967871	N	N	N
65	F5	false	26M2obcc	0.142421	KLF4	UNKNOWN	FAM	NFQ-MGB	1.13369	0.861905	1.49118	29.1092	0.188516	28.9759	0.133301		15.6818	-0.181026	false	0.287901	true	3	23			1.41009	0.981952	N	N	N
67	F7	false	26M2obcc	0.142421	KLF4	UNKNOWN	FAM	NFQ-MGB	1.13369	0.861905	1.49118	28.8426		28.9759	0.133301		15.6818	-0.181026	false	0.287901	true	3	22			1.41851	0.982092	N	N	N
65	F5	false	30M2obcc	0.0805699	KLF4	UNKNOWN	FAM	NFQ-MGB	0.712626	0.61027	0.83215	27.8885	0.0168772	27.9004	0.0119343		15.2385	0.488782	false	0.287901	true	3	22			1.40974	0.98249	N	N
67	F7	false	30M2obcc	0.0805699	KLF4	UNKNOWN	FAM	NFQ-MGB	0.712626	0.61027	0.83215	27.9123		27.9004	0.0119343		15.2385	0.488782	false	0.287901	true	3	22			1.42533	0.980131	N	N
65	F5	false	37M2obcc	0.0277235	KLF4	UNKNOWN	FAM	NFQ-MGB	0.399045	0.378313	0.420914	29.3777	0.0318212	29.3552	0.022501		16.2016	1.32538	false	0.287901	true	3	23			1.41966	0.979693	N	N	N
67	F7	false	37M2obcc	0.0277235	KLF4	UNKNOWN	FAM	NFQ-MGB	0.399045	0.378313	0.420914	29.3327		29.3552	0.022501		16.2016	1.32538	false	0.287901	true	3	23			1.42027	0.979485	N	N	N
89	H5	false	25M2obcc	0.175178	MRC1	UNKNOWN	FAM	NFQ-MGB	55.3361	39.4999	77.5212	20.0025	0.174736	20.126	0.123557		5.02222	-5.79015	false	0.058448	true	3	17			1.42835	0.980643	N	N	N
91	H7	false	25M2obcc	0.175178	MRC1	UNKNOWN	FAM	NFQ-MGB	55.3361	39.4999	77.5212	20.2496		20.126	0.123557		5.02222	-5.79015	false	0.058448	true	3	17			1.43487	0.875166	N	N	N
89	H5	false	26M2obcc	0.0530434	MRC1	UNKNOWN	FAM	NFQ-MGB	10.1419	9.15769	11.2319	19.6996	0.0244503	19.6823	0.0172892		6.38828	-3.34226	false	0.058448	true	3	16			1.43139	0.965156	N	N	N
91	H7	false	26M2obcc	0.0530434	MRC1	UNKNOWN	FAM	NFQ-MGB	10.1419	9.15769	11.2319	19.6651		19.6823	0.0172892		6.38828	-3.34226	false	0.058448	true	3	16			1.43995	0.969228	N	N	N
89	H5	false	30M2obcc	0.0801045	MRC1	UNKNOWN	FAM	NFQ-MGB	14.3024	12.2591	16.6863	19.2719	0.0116319	19.2636	0.00822449		6.60171	-3.83818	false	0.058448	true	3	16			1.41867	0.956419	N	N
91	H7	false	30M2obcc	0.0801045	MRC1	UNKNOWN	FAM	NFQ-MGB	14.3024	12.2591	16.6863	19.2554		19.2636	0.00822449		6.60171	-3.83818	false	0.058448	true	3	16			1.42264	0.975787	N	N
89	H5	false	37M2obcc	0.0166594	MRC1	UNKNOWN	FAM	NFQ-MGB	15.112	14.6352	15.6044	20.2532	0.00552038	20.2571	0.00390339		7.10356	-3.91762	false	0.058448	true	3	17			1.41845	0.952272	N	N	N
91	H7	false	37M2obcc	0.0166594	MRC1	UNKNOWN	FAM	NFQ-MGB	15.112	14.6352	15.6044	20.261		20.2571	0.00390339		7.10356	-3.91762	false	0.058448	true	3	17			1.4188	0.975719	N	N	N
42	D6	false	25M2obcc	0.145874	PPARG	UNKNOWN	FAM	NFQ-MGB	6.89804	5.20961	9.13368	28.1578	0.108244	28.2343	0.07654		13.1305	-2.78619	false	0.116793	true	3	23			1.28001	0.957551	N	N	N
44	D8	false	25M2obcc	0.145874	PPARG	UNKNOWN	FAM	NFQ-MGB	6.89804	5.20961	9.13368	28.3108		28.2343	0.07654		13.1305	-2.78619	false	0.116793	true	3	24			1.27925	0.927001	N	N	N
42	D6	false	26M2obcc	0.311729	PPARG	UNKNOWN	FAM	NFQ-MGB	1.71075	0.938958	3.11693	27.4939	0.435109	27.8016	0.307669		14.5075	-0.77463	false	0.116793	true	3	22			1.29636	0.960057	N	N	N
44	D8	false	26M2obcc	0.311729	PPARG	UNKNOWN	FAM	NFQ-MGB	1.71075	0.938958	3.11693	28.1093		27.8016	0.307669		14.5075	-0.77463	false	0.116793	true	3	23			1.26923	0.950584	N	N	N
42	D6	false	30M2obcc	0.208285	PPARG	UNKNOWN	FAM	NFQ-MGB	2.16691	1.4513	3.23537	27.725	0.272153	27.5326	0.192441		14.8707	-1.11564	false	0.116793	true	3	23			1.2779	0.837502	N	N
44	D8	false	30M2obcc	0.208285	PPARG	UNKNOWN	FAM	NFQ-MGB	2.16691	1.4513	3.23537	27.3402		27.5326	0.192441		14.8707	-1.11564	false	0.116793	true	3	23			1.28115	0.95724	N	N
42	D6	false	37M2obcc	0.178604	PPARG	UNKNOWN	FAM	NFQ-MGB	1.67775	1.18974	2.36594	27.7293	0.251543	27.9072	0.177868		14.7536	-0.74653	false	0.116793	true	3	23			1.30103	0.935875	N	N	N
44	D8	false	37M2obcc	0.178604	PPARG	UNKNOWN	FAM	NFQ-MGB	1.67775	1.18974	2.36594	28.085		27.9072	0.177868		14.7536	-0.74653	false	0.116793	true	3	24			1.30426	0.781568	N	N	N
17	B5	false	25M2obcc	0.132248	PTGS2	UNKNOWN	FAM	NFQ-MGB	0.0370713	0.0287413	0.0478156	30.7378	0.064322	30.6923	0.0454826		15.5885	4.75355	false	0.188331	true	3	25			1.33361	0.934294	N	N	N
19	B7	false	25M2obcc	0.132248	PTGS2	UNKNOWN	FAM	NFQ-MGB	0.0370713	0.0287413	0.0478156	30.6469		30.6923	0.0454826		15.5885	4.75355	false	0.188331	true	3	25			1.325	0.960987	N	N	N
17	B5	false	26M2obcc	0.0878733	PTGS2	UNKNOWN	FAM	NFQ-MGB	0.0294349	0.0248553	0.0348583	28.843	0.10205	28.7708	0.0721598		15.4768	5.08633	false	0.188331	true	3	23			1.30851	0.986928	N	N	N
19	B7	false	26M2obcc	0.0878733	PTGS2	UNKNOWN	FAM	NFQ-MGB	0.0294349	0.0248553	0.0348583	28.6987		28.7708	0.0721598		15.4768	5.08633	false	0.188331	true	3	23			1.32596	0.947546	N	N	N
17	B5	false	30M2obcc	0.0802123	PTGS2	UNKNOWN	FAM	NFQ-MGB	0.052652	0.0451205	0.0614406	28.9659	0.013032	28.9752	0.00921535		16.3132	4.24737	false	0.188331	true	3	24			1.32147	0.970238	N	N
19	B7	false	30M2obcc	0.0802123	PTGS2	UNKNOWN	FAM	NFQ-MGB	0.052652	0.0451205	0.0614406	28.9844		28.9752	0.00921535		16.3132	4.24737	false	0.188331	true	3	23			1.31783	0.974457	N	N
17	B5	false	37M2obcc	0.0521614	PTGS2	UNKNOWN	FAM	NFQ-MGB	0.00908342	0.00821586	0.0100426	28.3442	0.0701217	28.3938	0.0495834		15.2402	6.78255	false	0.188331	true	3	23			1.32834	0.976421	N	N	N
19	B7	false	37M2obcc	0.0521614	PTGS2	UNKNOWN	FAM	NFQ-MGB	0.00908342	0.00821586	0.0100426	28.4434		28.3938	0.0495834		15.2402	6.78255	false	0.188331	true	3	23			1.32359	0.971792	N	N	N
78	G6	false	25M2obcc	0.148736	STAT6	UNKNOWN	FAM	NFQ-MGB	1.07735	0.809176	1.43439	25.4911	0.115772	25.4092	0.0818634		10.3054	-0.107484	false	0.238094	true	3	20			1.40608	0.922284	N	N	N
80	G8	false	25M2obcc	0.148736	STAT6	UNKNOWN	FAM	NFQ-MGB	1.07735	0.809176	1.43439	25.3274		25.4092	0.0818634		10.3054	-0.107484	false	0.238094	true	3	20			1.41219	0.961145	N	N	N
78	G6	false	26M2obcc	0.062814	STAT6	UNKNOWN	FAM	NFQ-MGB	0.653049	0.57869	0.736962	24.2739	0.0534962	24.2361	0.0378275		10.942	0.614737	false	0.238094	true	3	19			1.42135	0.961556	N	N	N
80	G8	false	26M2obcc	0.062814	STAT6	UNKNOWN	FAM	NFQ-MGB	0.653049	0.57869	0.736962	24.1982		24.2361	0.0378275		10.942	0.614737	false	0.238094	true	3	19			1.42216	0.971972	N	N	N
78	G6	false	30M2obcc	0.0988864	STAT6	UNKNOWN	FAM	NFQ-MGB	0.38815	0.320886	0.469513	24.4799	0.0828178	24.4214	0.0585613		11.7594	1.36531	false	0.238094	true	3	19			1.39741	0.964776	N	N
80	G8	false	30M2obcc	0.0988864	STAT6	UNKNOWN	FAM	NFQ-MGB	0.38815	0.320886	0.469513	24.3628		24.4214	0.0585613		11.7594	1.36531	false	0.238094	true	3	19			1.39959	0.968493	N	N
78	G6	false	37M2obcc	0.0449751	STAT6	UNKNOWN	FAM	NFQ-MGB	0.505942	0.463993	0.551685	24.4123	0.0593369	24.3703	0.0419579		11.2167	0.982955	false	0.238094	true	3	19			1.40516	0.950727	N	N	N
80	G8	false	37M2obcc	0.0449751	STAT6	UNKNOWN	FAM	NFQ-MGB	0.505942	0.463993	0.551685	24.3283		24.3703	0.0419579		11.2167	0.982955	false	0.238094	true	3	19			1.40365	0.968967	N	N	N
54	E6	false	25M2obcc	0.211864	THY1	UNKNOWN	FAM	NFQ-MGB	19.7266	13.1213	29.6569	23.1464	0.242757	23.3181	0.171655		8.21428	-4.30207	false	0.16812	true	3	18			1.45787	0.960151	N	N	N
56	E8	false	25M2obcc	0.211864	THY1	UNKNOWN	FAM	NFQ-MGB	19.7266	13.1213	29.6569	23.4897		23.3181	0.171655		8.21428	-4.30207	false	0.16812	true	3	19			1.44015	0.916679	N	N	N
54	E6	false	26M2obcc	0.0501874	THY1	UNKNOWN	FAM	NFQ-MGB	1.21866	1.10646	1.34223	21.1043	0.00286025	21.1023	0.00202274		7.80827	-0.285291	false	0.16812	true	3	16			1.45265	0.989974	N	N	N
56	E8	false	26M2obcc	0.0501874	THY1	UNKNOWN	FAM	NFQ-MGB	1.21866	1.10646	1.34223	21.1003		21.1023	0.00202274		7.80827	-0.285291	false	0.16812	true	3	17			1.45536	0.902698	N	N	N
54	E6	false	30M2obcc	0.2299	THY1	UNKNOWN	FAM	NFQ-MGB	1.85693	1.19302	2.89031	20.8702	0.304975	20.6545	0.21565		7.99259	-0.892921	false	0.16812	true	3	16			1.45419	0.854574	N	N
56	E8	false	30M2obcc	0.2299	THY1	UNKNOWN	FAM	NFQ-MGB	1.85693	1.19302	2.89031	20.4389		20.6545	0.21565		7.99259	-0.892921	false	0.16812	true	3	15			1.44071	0.972843	N	N
54	E6	false	37M2obcc	0.0781311	THY1	UNKNOWN	FAM	NFQ-MGB	1.16182	0.999627	1.35033	21.8694	0.108094	21.9459	0.0764341		8.7923	-0.216389	false	0.16812	false	3	15			1.45216	0.932503	N	N	N
56	E8	false	37M2obcc	0.0781311	THY1	UNKNOWN	FAM	NFQ-MGB	1.16182	0.999627	1.35033	22.0223		21.9459	0.0764341		8.7923	-0.216389	false	0.16812	false	3	15			1.4427	0.8975	N	N	N
29	C5	false	25M2obcc	0.276212	TNF	UNKNOWN	FAM	NFQ-MGB	0.143014	0.0840468	0.243351	29.9727	0.348919	29.726	0.246723		14.6222	2.80578	false	0.075624	true	3	26			1.23248	0.823	N	N	N
31	C7	false	25M2obcc	0.276212	TNF	UNKNOWN	FAM	NFQ-MGB	0.143014	0.0840468	0.243351	29.4792		29.726	0.246723		14.6222	2.80578	false	0.075624	true	3	26			1.24289	0.937965	N	N	N
29	C5	false	26M2obcc	0.216231	TNF	UNKNOWN	FAM	NFQ-MGB	0.100708	0.0664264	0.152683	29.0105	0.297459	29.2208	0.210336		15.9268	3.31175	false	0.0756246	true	3	25			1.21689	0.975105	N	N	N
31	C7	false	26M2obcc	0.216231	TNF	UNKNOWN	FAM	NFQ-MGB	0.100708	0.0664264	0.152683	29.4312		29.2208	0.210336		15.9268	3.31175	false	0.0756246	true	3	25			1.22437	0.914407	N	N	N
29	C5	false	30M2obcc	0.0805394	TNF	UNKNOWN	FAM	NFQ-MGB	0.13167	0.112765	0.153745	27.9913	0.0165838	27.9796	0.0117264		15.3177	2.925	false	0.075624	true	3	24			1.21571	0.971074	N	N
31	C7	false	30M2obcc	0.0805394	TNF	UNKNOWN	FAM	NFQ-MGB	0.13167	0.112765	0.153745	27.9679		27.9796	0.0117264		15.3177	2.925	false	0.075624	true	3	24			1.22182	0.963257	N	N
29	C5	false	37M2obcc	0.126436	TNF	UNKNOWN	FAM	NFQ-MGB	0.314963	0.246937	0.401731	28.5168	0.177335	28.6422	0.125395		15.4886	1.66674	false	0.075624	true	3	24			1.23171	0.962908	N	N	N
31	C7	false	37M2obcc	0.126436	TNF	UNKNOWN	FAM	NFQ-MGB	0.314963	0.246937	0.401731	28.7676		28.6422	0.125395		15.4886	1.66674	false	0.075624	true	3	25			1.22276	0.917598	N	N	N
53	E5	false	25M2obcc	0.189103	TNFAIP6	UNKNOWN	FAM	NFQ-MGB	0.385326	0.26778	0.554472	22.3002	0.201689	22.1576	0.142615		7.0538	1.37585	false	0.128718	true	3	18			1.3959	0.922398	N	N	N
55	E7	false	25M2obcc	0.189103	TNFAIP6	UNKNOWN	FAM	NFQ-MGB	0.385326	0.26778	0.554472	22.015		22.1576	0.142615		7.0538	1.37585	false	0.128718	true	3	17			1.41284	0.959701	N	N	N
53	E5	false	26M2obcc	0.0949004	TNFAIP6	UNKNOWN	FAM	NFQ-MGB	0.163461	0.136175	0.196214	22.5774	0.113942	22.658	0.0805693		9.36394	2.61298	false	0.128718	true	3	18			1.43006	0.972975	N	N	N
55	E7	false	26M2obcc	0.0949004	TNFAIP6	UNKNOWN	FAM	NFQ-MGB	0.163461	0.136175	0.196214	22.7386		22.658	0.0805693		9.36394	2.61298	false	0.128718	true	3	18			1.40492	0.981357	N	N	N
53	E5	false	30M2obcc	0.0935558	TNFAIP6	UNKNOWN	FAM	NFQ-MGB	0.826628	0.690426	0.9897	19.6417	0.0693339	19.6907	0.0490265		7.02881	0.27469	false	0.128718	true	3	15			1.42327	0.975539	N	N
55	E7	false	30M2obcc	0.0935558	TNFAIP6	UNKNOWN	FAM	NFQ-MGB	0.826628	0.690426	0.9897	19.7398		19.6907	0.0490265		7.02881	0.27469	false	0.128718	true	3	15			1.41632	0.962238	N	N
53	E5	false	37M2obcc	0.0705895	TNFAIP6	UNKNOWN	FAM	NFQ-MGB	0.120866	0.105513	0.138453	23.0492	0.0971657	23.1179	0.0687065		9.96436	3.04852	false	0.128718	true	3	18			1.4343	0.970979	N	N	N
55	E7	false	37M2obcc	0.0705895	TNFAIP6	UNKNOWN	FAM	NFQ-MGB	0.120866	0.105513	0.138453	23.1866		23.1179	0.0687065		9.96436	3.04852	false	0.128718	true	3	19			1.42674	0.952573	N	N	N

## Sheet: qPCR M2+wlASC raw data
Well	Well Position	Omit	Sample Name	Delta Ct SE	Target Name	Task	Reporter	Quencher	RQ	RQ Min	RQ Max	CT	CT SD	EQ.Ct Mean	EQ.Ct SE	Quantity	Delta Ct Mean	Delta Delta Ct	Automatic Ct Threshold	Ct Threshold	Automatic Baseline	Baseline Start	Baseline End	Efficiency	Comments	Amp Score	Cq Conf	EXPFAIL	HIGHSD	NOAMP
5	A5	false	25M2lncc		18S	UNKNOWN	FAM	NFQ-MGB				7.12246		7.1114	0.0110612				false	0.104552	true	3	4			1.36085	0.865168	N	N	N
7	A7	false	25M2lncc		18S	UNKNOWN	FAM	NFQ-MGB				7.10034		7.1114	0.0110612				false	0.104552	true	3	4			1.3583	0.824589	N	N	N
5	A5	false	26M2lncc		18S	UNKNOWN	FAM	NFQ-MGB				7.112		7.0111	0.100895				false	0.104552	true	3	4			1.3651	0.92305	N	N	N
7	A7	false	26M2lncc		18S	UNKNOWN	FAM	NFQ-MGB				6.91021		7.0111	0.100895				false	0.104552	true	3	4			1.38975	0.892464	N	N	N
5	A5	false	30M2lncc		18S	UNKNOWN	FAM	NFQ-MGB				6.04661		6.01933	0.027272				false	0.104552	true	3	3			1.36958	0.794634	N	N	N	N
7	A7	false	30M2lncc		18S	UNKNOWN	FAM	NFQ-MGB				5.99206		6.01933	0.027272				false	0.104552	true	3	3			1.3689	0.782896	N	N	N	N
5	A5	false	37M2lncc		18S	UNKNOWN	FAM	NFQ-MGB				6.886		6.59864	0.287352				false	0.104552	true	3	4			1.33545	0.842208	N	N	N
7	A7	false	37M2lncc		18S	UNKNOWN	FAM	NFQ-MGB				6.31129		6.59864	0.287352				false	0.104552	true	3	3			1.36392	0.813758	N	N	N
41	D5	false	25M2lncc		ARG1	UNKNOWN	FAM	NFQ-MGB	0.494798	0.494798	0.494798	36.1139	#DIV/0!	36.1139			23.0776	1.01509	false	0.04	true	3	33			1.12124	0.90501	N	N	N
43	D7	false	25M2lncc		ARG1	UNKNOWN	FAM	NFQ-MGB	0.494798	0.494798	0.494798	Undetermined		36.1139			23.0776	1.01509	false	0.04	true	3	39			0	0	Y	N	N
41	D5	false	26M2lncc		ARG1	UNKNOWN	FAM	NFQ-MGB				Undetermined							false	0.04	true	3	39			0	0	Y	N	Y
43	D7	false	26M2lncc		ARG1	UNKNOWN	FAM	NFQ-MGB				Undetermined							false	0.04	true	3	39			0	0	Y	N	N
41	D5	false	30M2lncc		ARG1	UNKNOWN	FAM	NFQ-MGB				Undetermined							false	0.04	true	3	39			0	0	Y	N	N	N
43	D7	false	30M2lncc		ARG1	UNKNOWN	FAM	NFQ-MGB				Undetermined							false	0.04	true	3	39			0	0	Y	N	N	N
41	D5	false	37M2lncc		ARG1	UNKNOWN	FAM	NFQ-MGB				Undetermined							false	0.04	true	3	39			0	0	Y	N	Y
43	D7	false	37M2lncc		ARG1	UNKNOWN	FAM	NFQ-MGB				Undetermined							false	0.04	true	3	39			0	0	Y	N	N
18	B6	false	25M2lncc	0.155241	CCL5	UNKNOWN	FAM	NFQ-MGB	0.0200775	0.0148922	0.0270681	24.4542	0.141771	24.354	0.100247		11.3177	5.63828	false	0.140947	true	3	20			1.37224	0.968995	N	N	N
20	B8	false	25M2lncc	0.155241	CCL5	UNKNOWN	FAM	NFQ-MGB	0.0200775	0.0148922	0.0270681	24.2537		24.354	0.100247		11.3177	5.63828	false	0.140947	true	3	20			1.38053	0.967042	N	N	N
18	B6	false	26M2lncc	0.109059	CCL5	UNKNOWN	FAM	NFQ-MGB	0.0493028	0.0399687	0.0608166	24.578	0.0505101	24.6137	0.0357161		11.3618	4.34219	false	0.140947	true	3	20			1.36113	0.960756	N	N	N
20	B8	false	26M2lncc	0.109059	CCL5	UNKNOWN	FAM	NFQ-MGB	0.0493028	0.0399687	0.0608166	24.6494		24.6137	0.0357161		11.3618	4.34219	false	0.140947	true	3	20			1.35653	0.934793	N	N	N
18	B6	false	30M2lncc	0.0963627	CCL5	UNKNOWN	FAM	NFQ-MGB	0.00883322	0.00733804	0.0106331	25.7488	0.133155	25.6546	0.0941553		12.8536	6.82284	false	0.140947	true	3	21			1.38325	0.949607	N	N	N	N
20	B8	false	30M2lncc	0.0963627	CCL5	UNKNOWN	FAM	NFQ-MGB	0.00883322	0.00733804	0.0106331	25.5605		25.6546	0.0941553		12.8536	6.82284	false	0.140947	true	3	20			1.38635	0.977595	N	N	N	N
18	B6	false	37M2lncc	0.425287	CCL5	UNKNOWN	FAM	NFQ-MGB	0.0226409	0.00998715	0.051327	24.4815	0.265774	24.6695	0.18793		11.5072	5.46492	false	0.140947	true	3	19			1.39312	0.986613	N	N	N
20	B8	false	37M2lncc	0.425287	CCL5	UNKNOWN	FAM	NFQ-MGB	0.0226409	0.00998715	0.051327	24.8574		24.6695	0.18793		11.5072	5.46492	false	0.140947	true	3	20			1.36767	0.970599	N	N	N
30	C6	false	25M2lncc	0.130907	CD163	UNKNOWN	FAM	NFQ-MGB	69.2831	53.8537	89.133	21.1031	0.0785702	21.0475	0.0555572		8.01123	-6.11443	false	0.124173	true	3	16			1.43297	0.975368	N	N	N
32	C8	false	25M2lncc	0.130907	CD163	UNKNOWN	FAM	NFQ-MGB	69.2831	53.8537	89.133	20.992		21.0475	0.0555572		8.01123	-6.11443	false	0.124173	true	3	16			1.45368	0.981167	N	N	N
30	C6	false	26M2lncc	0.12115	CD163	UNKNOWN	FAM	NFQ-MGB	61.3448	48.5872	77.4524	21.1226	0.090101	21.0589	0.0637112		7.80698	-5.93887	false	0.124173	true	3	17			1.46793	0.983249	N	N	N
32	C8	false	26M2lncc	0.12115	CD163	UNKNOWN	FAM	NFQ-MGB	61.3448	48.5872	77.4524	20.9952		21.0589	0.0637112		7.80698	-5.93887	false	0.124173	true	3	17			1.4793	0.978225	N	N	N
30	C6	false	30M2lncc	0.112944	CD163	UNKNOWN	FAM	NFQ-MGB	80.4591	64.7407	99.9938	21.2175	0.157072	21.1065	0.111067		8.30542	-6.33018	false	0.124173	true	3	17			1.44546	0.976057	N	N	N	N
32	C8	false	30M2lncc	0.112944	CD163	UNKNOWN	FAM	NFQ-MGB	80.4591	64.7407	99.9938	20.9954		21.1065	0.111067		8.30542	-6.33018	false	0.124173	true	3	17			1.46748	0.979091	N	N	N	N
30	C6	false	37M2lncc	0.424661	CD163	UNKNOWN	FAM	NFQ-MGB	75.6663	33.4175	171.329	21.5821	0.263762	21.3955	0.186508		8.23332	-6.24158	false	0.124173	true	3	17			1.40041	0.982483	N	N	N
32	C8	false	37M2lncc	0.424661	CD163	UNKNOWN	FAM	NFQ-MGB	75.6663	33.4175	171.329	21.209		21.3955	0.186508		8.23332	-6.24158	false	0.124173	true	3	16			1.4362	0.97774	N	N	N
6	A6	false	25M2lncc		GAPDH	UNKNOWN	FAM	NFQ-MGB				18.7939	0.23655	18.9612	0.167266				false	0.100834	true	3	14			1.29912	0.745257	N	N	N
8	A8	false	25M2lncc		GAPDH	UNKNOWN	FAM	NFQ-MGB				19.1285		18.9612	0.167266				false	0.100834	true	3	15			1.28895	0.765305	N	N	N
6	A6	false	26M2lncc		GAPDH	UNKNOWN	FAM	NFQ-MGB				19.5979	0.148707	19.4927	0.105151				false	0.100834	true	3	15			1.28338	0.776483	N	N	N
8	A8	false	26M2lncc		GAPDH	UNKNOWN	FAM	NFQ-MGB				19.3876		19.4927	0.105151				false	0.100834	true	3	15			1.30445	0.76258	N	N	N
6	A6	false	30M2lncc		GAPDH	UNKNOWN	FAM	NFQ-MGB				19.5729	0.0139512	19.5828	0.00986481				false	0.100834	true	3	15			1.29941	0.743614	N	N	N	N
8	A8	false	30M2lncc		GAPDH	UNKNOWN	FAM	NFQ-MGB				19.5926		19.5828	0.00986481				false	0.100834	true	3	15			1.29833	0.746919	N	N	N	N
6	A6	false	37M2lncc		GAPDH	UNKNOWN	FAM	NFQ-MGB				20.1825	0.645804	19.7258	0.456653				false	0.100834	true	3	16			1.25183	0.792375	N	Y	N
8	A8	false	37M2lncc		GAPDH	UNKNOWN	FAM	NFQ-MGB				19.2692		19.7258	0.456653				false	0.100834	true	3	15			1.32004	0.743893	N	Y	N
66	F6	false	25M2lncc	0.126239	HLA-G	UNKNOWN	FAM	NFQ-MGB	0.0399224	0.0313117	0.0509011	36.0636	0.06142	36.107	0.0434303		23.0707	4.64666	false	0.04	true	3	33			1.10402	0.89671	N	N	N
68	F8	false	25M2lncc	0.126239	HLA-G	UNKNOWN	FAM	NFQ-MGB	0.0399224	0.0313117	0.0509011	36.1504		36.107	0.0434303		23.0707	4.64666	false	0.04	true	3	33			1.07665	0.90642	N	N	N
66	F6	false	26M2lncc	0.621158	HLA-G	UNKNOWN	FAM	NFQ-MGB	0.138509	0.0419102	0.457761	35.9754	0.866278	36.5879	0.612551		23.336	2.85194	false	0.04	true	3	33			1.04159	0.969869	N	Y	N
68	F8	false	26M2lncc	0.621158	HLA-G	UNKNOWN	FAM	NFQ-MGB	0.138509	0.0419102	0.457761	37.2005		36.5879	0.612551		23.336	2.85194	false	0.04	true	3	34			0.940921	0.838472	N	Y	N
66	F6	false	30M2lncc	0.643031	HLA-G	UNKNOWN	FAM	NFQ-MGB	0.141998	0.0411946	0.489466	37.009	0.90892	36.3663	0.642704		23.5652	2.81606	true	0.04	true	3	34			1.03278	0.551101	N	Y	N	Y
68	F8	false	30M2lncc	0.643031	HLA-G	UNKNOWN	FAM	NFQ-MGB	0.141998	0.0411946	0.489466	35.7236		36.3663	0.642704		23.5652	2.81606	true	0.04	true	3	32			1.0933	0.916395	N	Y	N	Y
66	F6	false	37M2lncc	0.572842	HLA-G	UNKNOWN	FAM	NFQ-MGB	0.0628978	0.0208861	0.189414	36.5505	0.604311	36.1231	0.427313		22.9609	3.99085	false	0.04	true	3	33			1.01941	0.829142	N	Y	N
68	F8	false	37M2lncc	0.572842	HLA-G	UNKNOWN	FAM	NFQ-MGB	0.0628978	0.0208861	0.189414	35.6958		36.1231	0.427313		22.9609	3.99085	false	0.04	true	3	32			1.08381	0.939242	N	Y	N
77	G5	false	25M2lncc	0.126685	IDO1	UNKNOWN	FAM	NFQ-MGB	4.51066e-05	3.53474e-05	5.75602e-05	33.018	0.0632295	32.9733	0.0447102		19.937	14.4363	false	0.152765	true	3	28			1.44474	0.975732	N	N	N
79	G7	false	25M2lncc	0.126685	IDO1	UNKNOWN	FAM	NFQ-MGB	4.51066e-05	3.53474e-05	5.75602e-05	32.9285		32.9733	0.0447102		19.937	14.4363	false	0.152765	true	3	28			1.46168	0.97056	N	N	N
77	G5	false	26M2lncc	0.153624	IDO1	UNKNOWN	FAM	NFQ-MGB	0.000131988	9.82059e-05	0.000177392	33.3246	0.161135	33.4386	0.113939		20.1866	12.8873	false	0.152765	true	3	28			1.45745	0.964331	N	N	N
79	G7	false	26M2lncc	0.153624	IDO1	UNKNOWN	FAM	NFQ-MGB	0.000131988	9.82059e-05	0.000177392	33.5525		33.4386	0.113939		20.1866	12.8873	false	0.152765	true	3	28			1.44034	0.960396	N	N	N
77	G5	false	30M2lncc	0.106491	IDO1	UNKNOWN	FAM	NFQ-MGB	8.68394e-05	7.07477e-05	0.000106591	32.5394	0.147781	32.4349	0.104498		19.6338	13.4913	false	0.152765	true	3	27			1.4493	0.988227	N	N	N	N
79	G7	false	30M2lncc	0.106491	IDO1	UNKNOWN	FAM	NFQ-MGB	8.68394e-05	7.07477e-05	0.000106591	32.3304		32.4349	0.104498		19.6338	13.4913	false	0.152765	true	3	27			1.44054	0.940094	N	N	N	N
77	G5	false	37M2lncc	0.56217	IDO1	UNKNOWN	FAM	NFQ-MGB	4.66072e-05	1.57977e-05	0.000137503	33.1232	0.583925	32.7103	0.412897		19.5481	14.3891	false	0.152765	true	3	28			1.40588	0.968347	N	Y	N
79	G7	false	37M2lncc	0.56217	IDO1	UNKNOWN	FAM	NFQ-MGB	4.66072e-05	1.57977e-05	0.000137503	32.2974		32.7103	0.412897		19.5481	14.3891	false	0.152765	true	3	28			1.4726	0.96917	N	Y	N
90	H6	false	25M2lncc	0.151009	IFNG	UNKNOWN	FAM	NFQ-MGB	0.00662153	0.0049516	0.00885464	33.8903	0.132316	33.7968	0.0935612		20.7605	7.23862	false	0.04	true	3	31			1.38594	0.973845	N	N	N
92	H8	false	25M2lncc	0.151009	IFNG	UNKNOWN	FAM	NFQ-MGB	0.00662153	0.0049516	0.00885464	33.7032		33.7968	0.0935612		20.7605	7.23862	false	0.04	true	3	31			1.38862	0.969946	N	N	N
90	H6	false	26M2lncc	0.10741	IFNG	UNKNOWN	FAM	NFQ-MGB	0.00426946	0.00347216	0.00524984	34.4124	0.0428641	34.3821	0.0303097		21.1302	7.87173	false	0.04	true	3	31			1.31679	0.952989	N	N	N
92	H8	false	26M2lncc	0.10741	IFNG	UNKNOWN	FAM	NFQ-MGB	0.00426946	0.00347216	0.00524984	34.3518		34.3821	0.0303097		21.1302	7.87173	false	0.04	true	3	31			1.34386	0.985343	N	N	N
90	H6	false	30M2lncc		IFNG	UNKNOWN	FAM	NFQ-MGB	0.0133663	0.0133663	0.0133663	Undetermined	#DIV/0!	34.7156			21.9145	6.22526	false	0.04	true	3	39			0	0	Y	N	N	N
92	H8	false	30M2lncc		IFNG	UNKNOWN	FAM	NFQ-MGB	0.0133663	0.0133663	0.0133663	34.7156		34.7156			21.9145	6.22526	false	0.04	true	3	31			1.31133	0.962226	N	N	N	N
90	H6	false	37M2lncc	0.381601	IFNG	UNKNOWN	FAM	NFQ-MGB	0.00702326	0.00336976	0.0146379	33.7745	0.0116722	33.7828	0.0082531		20.6205	7.15364	false	0.04	true	3	30			1.40937	0.966709	N	N	N
92	H8	false	37M2lncc	0.381601	IFNG	UNKNOWN	FAM	NFQ-MGB	0.00702326	0.00336976	0.0146379	33.791		33.7828	0.0082531		20.6205	7.15364	false	0.04	true	3	31			1.41651	0.970011	N	N	N
65	F5	false	25M2lncc	0.118535	KLF4	UNKNOWN	FAM	NFQ-MGB	2.12225	1.68938	2.66605	27.7989	0.000912168	27.7983	0.000644684		14.762	-1.0856	false	0.287901	true	3	21			1.44221	0.986511	N	N	N
67	F7	false	25M2lncc	0.118535	KLF4	UNKNOWN	FAM	NFQ-MGB	2.12225	1.68938	2.66605	27.7976		27.7983	0.000644684		14.762	-1.0856	false	0.287901	true	3	22			1.44074	0.985169	N	N	N
65	F5	false	26M2lncc	0.10742	KLF4	UNKNOWN	FAM	NFQ-MGB	1.14284	0.929404	1.40529	29.1729	0.0429129	29.1426	0.030344		15.8907	-0.192624	false	0.287901	true	3	23			1.40719	0.979727	N	N	N
67	F7	false	26M2lncc	0.10742	KLF4	UNKNOWN	FAM	NFQ-MGB	1.14284	0.929404	1.40529	29.1122		29.1426	0.030344		15.8907	-0.192624	false	0.287901	true	3	23			1.40342	0.978599	N	N	N
65	F5	false	30M2lncc	0.0286633	KLF4	UNKNOWN	FAM	NFQ-MGB	0.704603	0.666788	0.744562	27.5812	0.028321	27.5612	0.0200262		14.7602	0.505118	false	0.287901	true	3	21			1.422	0.980237	N	N	N	N
67	F7	false	30M2lncc	0.0286633	KLF4	UNKNOWN	FAM	NFQ-MGB	0.704603	0.666788	0.744562	27.5412		27.5612	0.0200262		14.7602	0.505118	false	0.287901	true	3	21			1.42198	0.977985	N	N	N	N
65	F5	false	37M2lncc	0.586	KLF4	UNKNOWN	FAM	NFQ-MGB	0.270589	0.0876065	0.835767	29.0311	0.629037	28.5863	0.444797		15.4241	1.88582	false	0.287901	true	3	23			1.3866	0.978798	N	Y	N
67	F7	false	37M2lncc	0.586	KLF4	UNKNOWN	FAM	NFQ-MGB	0.270589	0.0876065	0.835767	28.1416		28.5863	0.444797		15.4241	1.88582	false	0.287901	true	3	22			1.4523	0.980769	N	Y	N
89	H5	false	25M2lncc	0.125888	MRC1	UNKNOWN	FAM	NFQ-MGB	18.3767	14.4229	23.4145	18.8036	0.0599619	18.7612	0.0423994		5.7249	-4.19981	false	0.058448	true	3	16			1.45367	0.957886	N	N	N
91	H7	false	25M2lncc	0.125888	MRC1	UNKNOWN	FAM	NFQ-MGB	18.3767	14.4229	23.4145	18.7188		18.7612	0.0423994		5.7249	-4.19981	false	0.058448	true	3	15			1.4543	0.950548	N	N	N
89	H5	false	26M2lncc	0.306462	MRC1	UNKNOWN	FAM	NFQ-MGB	6.10514	3.38499	11.0112	20.364	0.408167	20.0754	0.288618		6.82351	-2.61002	false	0.058448	true	3	17			1.37285	0.964925	N	N	N
91	H7	false	26M2lncc	0.306462	MRC1	UNKNOWN	FAM	NFQ-MGB	6.10514	3.38499	11.0112	19.7868		20.0754	0.288618		6.82351	-2.61002	false	0.058448	true	3	16			1.4163	0.981611	N	N	N
89	H5	false	30M2lncc	0.12555	MRC1	UNKNOWN	FAM	NFQ-MGB	18.6976	14.6842	23.8078	19.6841	0.17517	19.5603	0.123864		6.75921	-4.22478	false	0.058448	true	3	16			1.41821	0.951922	N	N	N	N
91	H7	false	30M2lncc	0.12555	MRC1	UNKNOWN	FAM	NFQ-MGB	18.6976	14.6842	23.8078	19.4364		19.5603	0.123864		6.75921	-4.22478	false	0.058448	true	3	16			1.42367	0.970431	N	N	N	N
89	H5	false	37M2lncc	0.385328	MRC1	UNKNOWN	FAM	NFQ-MGB	10.2431	4.87954	21.5024	19.7452	0.0764983	19.6911	0.0540924		6.52887	-3.35659	false	0.058448	true	3	16			1.47766	0.96241	N	N	N
91	H7	false	37M2lncc	0.385328	MRC1	UNKNOWN	FAM	NFQ-MGB	10.2431	4.87954	21.5024	19.637		19.6911	0.0540924		6.52887	-3.35659	false	0.058448	true	3	16			1.48498	0.942305	N	N	N
42	D6	false	25M2lncc	0.162926	PPARG	UNKNOWN	FAM	NFQ-MGB	2.9015	2.12056	3.97004	26.7997	0.158081	26.6879	0.11178		13.6516	-1.5368	false	0.116793	true	3	22			1.29292	0.955374	N	N	N
44	D8	false	25M2lncc	0.162926	PPARG	UNKNOWN	FAM	NFQ-MGB	2.9015	2.12056	3.97004	26.5761		26.6879	0.11178		13.6516	-1.5368	false	0.116793	true	3	22			1.31463	0.972536	N	N	N
42	D6	false	26M2lncc	0.159707	PPARG	UNKNOWN	FAM	NFQ-MGB	1.08686	0.799267	1.47794	28.2141	0.172557	28.0921	0.122016		14.8401	-0.120167	false	0.116793	true	3	23			1.28515	0.910724	N	N	N
44	D8	false	26M2lncc	0.159707	PPARG	UNKNOWN	FAM	NFQ-MGB	1.08686	0.799267	1.47794	27.97		28.0921	0.122016		14.8401	-0.120167	false	0.116793	true	3	23			1.28096	0.97425	N	N	N
42	D6	false	30M2lncc	0.165328	PPARG	UNKNOWN	FAM	NFQ-MGB	4.07046	2.96118	5.59531	28.4715	0.232004	28.3074	0.164051		15.5064	-2.02519	false	0.116793	true	3	23			1.28675	0.923348	N	N	N	N
44	D8	false	30M2lncc	0.165328	PPARG	UNKNOWN	FAM	NFQ-MGB	4.07046	2.96118	5.59531	28.1434		28.3074	0.164051		15.5064	-2.02519	false	0.116793	true	3	23			1.28917	0.955226	N	N	N	N
42	D6	false	37M2lncc	0.658089	PPARG	UNKNOWN	FAM	NFQ-MGB	2.7525	0.775712	9.76682	27.8011	0.758327	28.3373	0.536218		15.1751	-1.46074	false	0.116793	true	3	23			1.25226	0.940566	N	Y	N
44	D8	false	37M2lncc	0.658089	PPARG	UNKNOWN	FAM	NFQ-MGB	2.7525	0.775712	9.76682	28.8736		28.3373	0.536218		15.1751	-1.46074	false	0.116793	true	3	24			1.24873	0.829628	N	Y	N
17	B5	false	25M2lncc	0.141708	PTGS2	UNKNOWN	FAM	NFQ-MGB	0.00683443	0.00520312	0.0089772	29.6317	0.109827	29.5541	0.0776596		16.5178	7.19296	false	0.188331	true	3	24			1.3215	0.973875	N	N	N
19	B7	false	25M2lncc	0.141708	PTGS2	UNKNOWN	FAM	NFQ-MGB	0.00683443	0.00520312	0.0089772	29.4764		29.5541	0.0776596		16.5178	7.19296	false	0.188331	true	3	24			1.32325	0.975433	N	N	N
17	B5	false	26M2lncc	0.120299	PTGS2	UNKNOWN	FAM	NFQ-MGB	0.0200171	0.0158802	0.0252317	29.2199	0.0877894	29.1578	0.0620766		15.9059	5.64262	false	0.188331	true	3	24			1.31798	0.971169	N	N	N
19	B7	false	26M2lncc	0.120299	PTGS2	UNKNOWN	FAM	NFQ-MGB	0.0200171	0.0158802	0.0252317	29.0957		29.1578	0.0620766		15.9059	5.64262	false	0.188331	true	3	23			1.32158	0.969509	N	N	N
17	B5	false	30M2lncc	0.0665427	PTGS2	UNKNOWN	FAM	NFQ-MGB	0.0208716	0.0183628	0.0237231	29.0916	0.0895254	29.0283	0.0633039		16.2273	5.58232	false	0.188331	true	3	24			1.33903	0.941566	N	N	N	N
19	B7	false	30M2lncc	0.0665427	PTGS2	UNKNOWN	FAM	NFQ-MGB	0.0208716	0.0183628	0.0237231	28.965		29.0283	0.0633039		16.2273	5.58232	false	0.188331	true	3	24			1.3246	0.966279	N	N	N	N
17	B5	false	37M2lncc	0.390447	PTGS2	UNKNOWN	FAM	NFQ-MGB	0.013141	0.0061986	0.0278587	28.0405	0.117454	27.9575	0.0830526		14.7953	6.24979	false	0.188331	true	3	22			1.32423	0.986593	N	N	N
19	B7	false	37M2lncc	0.390447	PTGS2	UNKNOWN	FAM	NFQ-MGB	0.013141	0.0061986	0.0278587	27.8744		27.9575	0.0830526		14.7953	6.24979	false	0.188331	true	3	22			1.34759	0.988269	N	N	N
78	G6	false	25M2lncc	0.163269	STAT6	UNKNOWN	FAM	NFQ-MGB	0.568519	0.415227	0.778401	23.6248	0.158786	23.5125	0.112279		10.4762	0.814721	false	0.238094	true	3	18			1.40785	0.965984	N	N	N
80	G8	false	25M2lncc	0.163269	STAT6	UNKNOWN	FAM	NFQ-MGB	0.568519	0.415227	0.778401	23.4002		23.5125	0.112279		10.4762	0.814721	false	0.238094	true	3	18			1.42416	0.971045	N	N	N
78	G6	false	26M2lncc	0.113068	STAT6	UNKNOWN	FAM	NFQ-MGB	0.696874	0.560599	0.866276	24.4557	0.065821	24.4092	0.0465422		11.1572	0.52103	false	0.238094	true	3	19			1.4179	0.96534	N	N	N
80	G8	false	26M2lncc	0.113068	STAT6	UNKNOWN	FAM	NFQ-MGB	0.696874	0.560599	0.866276	24.3626		24.4092	0.0465422		11.1572	0.52103	false	0.238094	true	3	19			1.41685	0.979122	N	N	N
78	G6	false	30M2lncc	0.0961912	STAT6	UNKNOWN	FAM	NFQ-MGB	0.371053	0.308347	0.446511	24.7535	0.132908	24.6595	0.0939798		11.8584	1.4303	false	0.238094	true	3	19			1.39686	0.943262	N	N	N	N
80	G8	false	30M2lncc	0.0961912	STAT6	UNKNOWN	FAM	NFQ-MGB	0.371053	0.308347	0.446511	24.5655		24.6595	0.0939798		11.8584	1.4303	false	0.238094	true	3	19			1.39822	0.986827	N	N	N	N
78	G6	false	37M2lncc	0.429575	STAT6	UNKNOWN	FAM	NFQ-MGB	0.327867	0.143437	0.749434	24.493	0.279224	24.2955	0.197441		11.1333	1.60882	false	0.238094	true	3	19			1.41312	0.963028	N	N	N
80	G8	false	37M2lncc	0.429575	STAT6	UNKNOWN	FAM	NFQ-MGB	0.327867	0.143437	0.749434	24.0981		24.2955	0.197441		11.1333	1.60882	false	0.238094	true	3	18			1.44555	0.965859	N	N	N
54	E6	false	25M2lncc	0.153556	THY1	UNKNOWN	FAM	NFQ-MGB	3.40673	2.53511	4.57803	22.4105	0.138054	22.3129	0.0976191		9.27658	-1.76839	false	0.16812	true	3	18			1.44747	0.974138	N	N	N
56	E8	false	25M2lncc	0.153556	THY1	UNKNOWN	FAM	NFQ-MGB	3.40673	2.53511	4.57803	22.2153		22.3129	0.0976191		9.27658	-1.76839	false	0.16812	true	3	17			1.46256	0.977136	N	N	N
54	E6	false	26M2lncc	0.272222	THY1	UNKNOWN	FAM	NFQ-MGB	1.07774	0.638254	1.81985	21.7706	0.356333	21.5186	0.251966		8.26671	-0.108012	false	0.16812	true	3	17			1.42078	0.99189	N	N	N
56	E8	false	26M2lncc	0.272222	THY1	UNKNOWN	FAM	NFQ-MGB	1.07774	0.638254	1.81985	21.2667		21.5186	0.251966		8.26671	-0.108012	false	0.16812	true	3	17			1.4806	0.940618	N	N	N
54	E6	false	30M2lncc	0.0714147	THY1	UNKNOWN	FAM	NFQ-MGB	2.72187	2.37236	3.12288	20.4466	0.0967421	20.3782	0.0684071		7.5771	-1.4446	false	0.16812	true	3	16			1.45227	0.929675	N	N	N	N
56	E8	false	30M2lncc	0.0714147	THY1	UNKNOWN	FAM	NFQ-MGB	2.72187	2.37236	3.12288	20.3097		20.3782	0.0684071		7.5771	-1.4446	false	0.16812	true	3	15			1.44493	0.968299	N	N	N	N
54	E6	false	37M2lncc	0.408927	THY1	UNKNOWN	FAM	NFQ-MGB	1.10152	0.501436	2.41976	21.5856	0.208181	21.7328	0.147206		8.57052	-0.139501	false	0.16812	true	3	17			1.44733	0.975893	N	N	N
56	E8	false	37M2lncc	0.408927	THY1	UNKNOWN	FAM	NFQ-MGB	1.10152	0.501436	2.41976	21.88		21.7328	0.147206		8.57052	-0.139501	false	0.16812	true	3	17			1.41716	0.942896	N	N	N
29	C5	false	25M2lncc	0.132516	TNF	UNKNOWN	FAM	NFQ-MGB	0.754001	0.584273	0.973033	27.6987	0.0837893	27.6395	0.059248		14.6032	0.407362	false	0.075624	true	3	23			1.22091	0.968102	N	N	N
31	C7	false	25M2lncc	0.132516	TNF	UNKNOWN	FAM	NFQ-MGB	0.754001	0.584273	0.973033	27.5802		27.6395	0.059248		14.6032	0.407362	false	0.075624	true	3	23			1.22513	0.963362	N	N	N
29	C5	false	26M2lncc	0.16013	TNF	UNKNOWN	FAM	NFQ-MGB	0.0682291	0.0501342	0.0928549	29.1535	0.173339	29.0309	0.122569		15.779	3.87347	false	0.075624	true	3	25			1.21989	0.948124	N	N	N
31	C7	false	26M2lncc	0.16013	TNF	UNKNOWN	FAM	NFQ-MGB	0.0682291	0.0501342	0.0928549	28.9083		29.0309	0.122569		15.779	3.87347	false	0.075624	true	3	25			1.23661	0.959087	N	N	N
29	C5	false	30M2lncc	0.0861155	TNF	UNKNOWN	FAM	NFQ-MGB	0.223694	0.189531	0.264015	28.1683	0.118282	28.252	0.0836382		15.4509	2.1604	false	0.075624	true	3	24			1.23561	0.973231	N	N	N	N
31	C7	false	30M2lncc	0.0861155	TNF	UNKNOWN	FAM	NFQ-MGB	0.223694	0.189531	0.264015	28.3356		28.252	0.0836382		15.4509	2.1604	false	0.075624	true	3	24			1.23501	0.939569	N	N	N	N
29	C5	false	37M2lncc	0.458383	TNF	UNKNOWN	FAM	NFQ-MGB	0.34801	0.144039	0.840825	27.8339	0.359342	28.088	0.254093		14.9257	1.5228	false	0.075624	true	3	23			1.23258	0.986997	N	N	N
31	C7	false	37M2lncc	0.458383	TNF	UNKNOWN	FAM	NFQ-MGB	0.34801	0.144039	0.840825	28.3421		28.088	0.254093		14.9257	1.5228	false	0.075624	true	3	24			1.19798	0.979134	N	N	N
53	E5	false	25M2lncc	0.136018	TNFAIP6	UNKNOWN	FAM	NFQ-MGB	0.436504	0.335974	0.567114	18.8806	0.0943464	18.9473	0.0667133		5.91101	1.19593	false	0.128718	true	3	14			1.43688	0.977872	N	N	N
55	E7	false	25M2lncc	0.136018	TNFAIP6	UNKNOWN	FAM	NFQ-MGB	0.436504	0.335974	0.567114	19.014		18.9473	0.0667133		5.91101	1.19593	false	0.128718	true	3	14			1.42241	0.971033	N	N	N
53	E5	false	26M2lncc	0.104802	TNFAIP6	UNKNOWN	FAM	NFQ-MGB	0.178084	0.145557	0.217881	22.1911	0.0270277	22.172	0.0191116		8.92009	2.48937	false	0.128718	true	3	18			1.44915	0.977195	N	N	N
55	E7	false	26M2lncc	0.104802	TNFAIP6	UNKNOWN	FAM	NFQ-MGB	0.178084	0.145557	0.217881	22.1529		22.172	0.0191116		8.92009	2.48937	false	0.128718	true	3	18			1.45254	0.968471	N	N	N
53	E5	false	30M2lncc	0.0307966	TNFAIP6	UNKNOWN	FAM	NFQ-MGB	1.11739	1.05309	1.18562	18.7297	0.032493	18.7527	0.0229759		5.95166	-0.160133	false	0.128718	true	3	14			1.41954	0.958085	N	N	N	N
55	E7	false	30M2lncc	0.0307966	TNFAIP6	UNKNOWN	FAM	NFQ-MGB	1.11739	1.05309	1.18562	18.7757		18.7527	0.0229759		5.95166	-0.160133	false	0.128718	true	3	14			1.41615	0.941239	N	N	N	N
53	E5	false	37M2lncc	0.420756	TNFAIP6	UNKNOWN	FAM	NFQ-MGB	0.0846421	0.0376636	0.190218	21.9826	0.250934	22.16	0.177437		8.99779	3.56248	false	0.128718	true	3	17			1.46584	0.979055	N	N	N
55	E7	false	37M2lncc	0.420756	TNFAIP6	UNKNOWN	FAM	NFQ-MGB	0.0846421	0.0376636	0.190218	22.3375		22.16	0.177437		8.99779	3.56248	false	0.128718	true	3	18			1.43232	0.971074	N	N	N

## Sheet: obASC monoculture PCR raw data
Well	Well Position	Omit	Sample Name	Delta Ct SE	Target Name	Task	Reporter	Quencher	RQ	RQ Min	RQ Max	CT	CT SD	EQ.Ct Mean	EQ.Ct SE	Quantity	Delta Ct Mean	Delta Delta Ct	Automatic Ct Threshold	Ct Threshold	Automatic Baseline	Baseline Start	Baseline End	Efficiency	Comments	Amp Score	Cq Conf	EXPFAIL	HIGHSD	NOAMP
5	A5	false	obASC25		18S	UNKNOWN	FAM	NFQ-MGB				15.1753	0.828833	15.7613	0.586073				false	0.104552	true	3	10			1.1865	0.950318	N	Y	N
7	A7	false	obASC25		18S	UNKNOWN	FAM	NFQ-MGB				16.3474		15.7613	0.586073				false	0.104552	true	3	12			1.17871	0.853524	N	Y	N
5	A5	false	obASC26		18S	UNKNOWN	FAM	NFQ-MGB				8.31941	0.671609	8.79431	0.474899				false	0.104552	true	3	5			1.36585	0.938547	N	Y	N
7	A7	false	obASC26		18S	UNKNOWN	FAM	NFQ-MGB				9.26921		8.79431	0.474899				false	0.104552	true	3	6			1.36538	0.926699	N	Y	N
9	A9	false	obASC30		18S	UNKNOWN	FAM	NFQ-MGB				6.6818	0.455298	7.00375	0.321944				false	0.104552	true	3	4			1.35345	0.830241	N	N	N
11	A11	false	obASC30		18S	UNKNOWN	FAM	NFQ-MGB				7.32569		7.00375	0.321944				false	0.104552	true	3	5			1.33346	0.807676	N	N	N
5	A5	false	obASC37		18S	UNKNOWN	FAM	NFQ-MGB				7.78736	0.0257364	7.76916	0.0181983				false	0.104552	true	3	5			1.38345	0.877521	N	N	N
7	A7	false	obASC37		18S	UNKNOWN	FAM	NFQ-MGB				7.75096		7.76916	0.0181983				false	0.104552	true	3	5			1.39099	0.873149	N	N	N
41	D5	false	obASC25	2.52437	ARG1	UNKNOWN	FAM	NFQ-MGB	32.859	0.255156	4231.57	31.9034	0.0537203	31.9414	0.0379858		12.0796	-5.03822	false	0.04	true	3	29			1.41672	0.942021	N	N	N
43	D7	false	obASC25	2.52437	ARG1	UNKNOWN	FAM	NFQ-MGB	32.859	0.255156	4231.57	31.9794		31.9414	0.0379858		12.0796	-5.03822	false	0.04	true	3	29			1.43585	0.984507	N	N	N
41	D5	false	obASC26		ARG1	UNKNOWN	FAM	NFQ-MGB				Undetermined	#DIV/0!						false	0.04	true	3	39			0	0	Y	N	Y
43	D7	false	obASC26		ARG1	UNKNOWN	FAM	NFQ-MGB				Undetermined							false	0.04	true	3	39			0	0	Y	N	Y
45	D9	false	obASC30	1.25559	ARG1	UNKNOWN	FAM	NFQ-MGB				35.3691	1.74408	34.1358	1.23325		20.3897		false	0.04	true	3	32			1.19781	0.913329	N	Y	N
47	D11	false	obASC30	1.25559	ARG1	UNKNOWN	FAM	NFQ-MGB				32.9026		34.1358	1.23325		20.3897		false	0.04	true	3	30			1.3917	0.952629	N	Y	N
41	D5	false	obASC37	0.258138	ARG1	UNKNOWN	FAM	NFQ-MGB	6.86191	4.17537	11.277	30.8529	0.346678	30.6078	0.245138		17.033	-2.77861	false	0.04	true	3	28			1.41746	0.915805	N	N	N
43	D7	false	obASC37	0.258138	ARG1	UNKNOWN	FAM	NFQ-MGB	6.86191	4.17537	11.277	30.3627		30.6078	0.245138		17.033	-2.77861	false	0.04	true	3	27			1.41659	0.91933	N	N	N
18	B6	false	obASC25	2.74451	CCL5	UNKNOWN	FAM	NFQ-MGB	14.918	0.0758346	2934.63	30.0878	1.52404	29.0101	1.07766		9.14833	-3.89898	false	0.140947	true	3	25			1.23098	0.864663	N	Y	N
20	B8	false	obASC25	2.74451	CCL5	UNKNOWN	FAM	NFQ-MGB	14.918	0.0758346	2934.63	27.9324		29.0101	1.07766		9.14833	-3.89898	false	0.140947	true	3	23			1.33309	0.98527	N	Y	N
18	B6	false	obASC26	0.336158	CCL5	UNKNOWN	FAM	NFQ-MGB	11.6903	6.12166	22.3247	29.6054	0.02111	29.5904	0.0149269		15.2424	-3.54725	false	0.140947	true	3	25			1.37276	0.9046	N	N	N
20	B8	false	obASC26	0.336158	CCL5	UNKNOWN	FAM	NFQ-MGB	11.6903	6.12166	22.3247	29.5755		29.5904	0.0149269		15.2424	-3.54725	false	0.140947	true	3	25			1.37554	0.89899	N	N	N
22	B10	false	obASC30	0.310303	CCL5	UNKNOWN	FAM	NFQ-MGB	36.8224	20.2658	66.9055	27.535	0.285308	27.3333	0.201743		13.5871	-5.20251	false	0.140947	true	3	23			1.34317	0.943705	N	N	N
24	B12	false	obASC30	0.310303	CCL5	UNKNOWN	FAM	NFQ-MGB	36.8224	20.2658	66.9055	27.1315		27.3333	0.201743		13.5871	-5.20251	false	0.140947	true	3	22			1.37482	0.969077	N	N	N
18	B6	false	obASC37	0.100919	CCL5	UNKNOWN	FAM	NFQ-MGB	230.062	189.451	279.378	24.0921	0.0853485	24.1524	0.0603504		10.5776	-7.84588	false	0.140947	true	3	19			1.38255	0.969892	N	N	N
20	B8	false	obASC37	0.100919	CCL5	UNKNOWN	FAM	NFQ-MGB	230.062	189.451	279.378	24.2128		24.1524	0.0603504		10.5776	-7.84588	false	0.140947	true	3	19			1.38112	0.93908	N	N	N
30	C6	false	obASC25	2.53356	CD163	UNKNOWN	FAM	NFQ-MGB	4.03533	0.0307855	528.946	34.7196	0.309672	34.9385	0.218971		15.0768	-2.01269	false	0.124173	true	3	30			1.2567	0.894172	N	N	N
32	C8	false	obASC25	2.53356	CD163	UNKNOWN	FAM	NFQ-MGB	4.03533	0.0307855	528.946	35.1575		34.9385	0.218971		15.0768	-2.01269	false	0.124173	true	3	30			1.22835	0.921038	N	N	N
30	C6	false	obASC26	0.426321	CD163	UNKNOWN	FAM	NFQ-MGB	1.55363	0.68396	3.5291	31.954	0.371404	31.6914	0.262623		17.3433	-0.635642	false	0.124173	true	3	27			1.41945	0.964754	N	N	N
32	C8	false	obASC26	0.426321	CD163	UNKNOWN	FAM	NFQ-MGB	1.55363	0.68396	3.5291	31.4288		31.6914	0.262623		17.3433	-0.635642	false	0.124173	true	3	27			1.44843	0.931616	N	N	N
34	C10	false	obASC30	0.282825	CD163	UNKNOWN	FAM	NFQ-MGB	1.76326	1.02314	3.03878	30.7507	0.220919	30.9069	0.156213		17.1607	-0.818247	false	0.124173	true	3	26			1.44099	0.961613	N	N	N
36	C12	false	obASC30	0.282825	CD163	UNKNOWN	FAM	NFQ-MGB	1.76326	1.02314	3.03878	31.0631		30.9069	0.156213		17.1607	-0.818247	false	0.124173	true	3	26			1.41574	0.969764	N	N	N
30	C6	false	obASC37	0.252694	CD163	UNKNOWN	FAM	NFQ-MGB	0.721778	0.443817	1.17383	32.4874	0.338561	32.7268	0.239399		19.152	0.470373	false	0.124173	true	3	28			1.44455	0.969384	N	N	N
32	C8	false	obASC37	0.252694	CD163	UNKNOWN	FAM	NFQ-MGB	0.721778	0.443817	1.17383	32.9662		32.7268	0.239399		19.152	0.470373	false	0.124173	true	3	28			1.44362	0.910754	N	N	N
6	A6	false	obASC25		GAPDH	UNKNOWN	FAM	NFQ-MGB				27.4834	4.97965	23.9622	3.52115				false	0.100834	true	3	22			1.11655	0.958371	N	Y	N
8	A8	false	obASC25		GAPDH	UNKNOWN	FAM	NFQ-MGB				20.4411		23.9622	3.52115				false	0.100834	true	3	16			1.27688	0.796274	N	Y	N
6	A6	false	obASC26		GAPDH	UNKNOWN	FAM	NFQ-MGB				19.9072	0.00766292	19.9018	0.00541878				false	0.100834	true	3	15			1.28074	0.77929	N	N	N
8	A8	false	obASC26		GAPDH	UNKNOWN	FAM	NFQ-MGB				19.8964		19.9018	0.00541878				false	0.100834	true	3	15			1.28381	0.778915	N	N	N
10	A10	false	obASC30		GAPDH	UNKNOWN	FAM	NFQ-MGB				20.4018	0.122696	20.4886	0.0867586				false	0.100834	true	3	16			1.27205	0.780373	N	N	N
12	A12	false	obASC30		GAPDH	UNKNOWN	FAM	NFQ-MGB				20.5753		20.4886	0.0867586				false	0.100834	true	3	16			1.27509	0.773874	N	N	N
6	A6	false	obASC37		GAPDH	UNKNOWN	FAM	NFQ-MGB				19.2675	0.159711	19.3804	0.112932				false	0.100834	true	3	15			1.30127	0.776	N	N	N
8	A8	false	obASC37		GAPDH	UNKNOWN	FAM	NFQ-MGB				19.4933		19.3804	0.112932				false	0.100834	true	3	15			1.3079	0.744929	N	N	N
66	F6	false	obASC25	2.52587	HLA-G	UNKNOWN	FAM	NFQ-MGB	68.2119	0.528144	8809.84	34.9333	0.134588	35.0285	0.0951672		15.1667	-6.09195	false	0.04	true	3	32			1.18838	0.850373	N	N	N
68	F8	false	obASC25	2.52587	HLA-G	UNKNOWN	FAM	NFQ-MGB	68.2119	0.528144	8809.84	35.1237		35.0285	0.0951672		15.1667	-6.09195	false	0.04	true	3	31			1.14674	0.866275	N	N	N
66	F6	false	obASC26		HLA-G	UNKNOWN	FAM	NFQ-MGB	4973469	4973469	4973469	18.025	#DIV/0!	18.025			3.67692	-22.2458	false	0.04	true	3	4			0.486206	0.0791402	N	N	N
68	F8	false	obASC26		HLA-G	UNKNOWN	FAM	NFQ-MGB	4973469	4973469	4973469	Undetermined		18.025			3.67692	-22.2458	false	0.04	true	3	35			0.642777	0	N	N	N
70	F10	false	obASC30	0.54631	HLA-G	UNKNOWN	FAM	NFQ-MGB	1.94116	0.67836	5.55475	39.2048	0.696946	38.712	0.492815		24.9658	-0.956922	false	0.04	true	3	35			0.721725	0	N	Y	N
72	F12	false	obASC30	0.54631	HLA-G	UNKNOWN	FAM	NFQ-MGB	1.94116	0.67836	5.55475	38.2191		38.712	0.492815		24.9658	-0.956922	false	0.04	true	3	35			0.801903	0.534805	N	Y	N
66	F6	false	obASC37	0.419384	HLA-G	UNKNOWN	FAM	NFQ-MGB	5.5148	2.46043	12.3609	34.898	0.581963	34.4865	0.41151		20.9117	-2.46331	false	0.04	true	3	31			1.18914	0.655402	N	Y	N
68	F8	false	obASC37	0.419384	HLA-G	UNKNOWN	FAM	NFQ-MGB	5.5148	2.46043	12.3609	34.075		34.4865	0.41151		20.9117	-2.46331	false	0.04	true	3	31			1.18276	0.877257	N	Y	N
77	G5	false	obASC25	2.52408	IDO1	UNKNOWN	FAM	NFQ-MGB	26.5756	0.206478	3420.52	28.6778	0.00124168	28.6787	0.000878334		8.81694	-4.73203	false	0.152765	true	3	24			1.57433	0.968635	N	N	N
79	G7	false	obASC25	2.52408	IDO1	UNKNOWN	FAM	NFQ-MGB	26.5756	0.206478	3420.52	28.6796		28.6787	0.000878334		8.81694	-4.73203	false	0.152765	true	3	24			1.57818	0.975446	N	N	N
77	G5	false	obASC26	0.342581	IDO1	UNKNOWN	FAM	NFQ-MGB	1.59784	0.826432	3.08931	29.6768	0.0957373	29.7445	0.0676966		15.3965	-0.676127	false	0.152765	true	3	25			1.45149	0.992033	N	N	N
79	G7	false	obASC26	0.342581	IDO1	UNKNOWN	FAM	NFQ-MGB	1.59784	0.826432	3.08931	29.8122		29.7445	0.0676966		15.3965	-0.676127	false	0.152765	true	3	25			1.45084	0.948989	N	N	N
81	G9	false	obASC30	0.237022	IDO1	UNKNOWN	FAM	NFQ-MGB	0.958437	0.607383	1.51239	29.8557	0.0344015	29.88	0.0243254		16.1339	0.0612452	false	0.152765	true	3	25			1.45771	0.981384	N	N	N
83	G11	false	obASC30	0.237022	IDO1	UNKNOWN	FAM	NFQ-MGB	0.958437	0.607383	1.51239	29.9043		29.88	0.0243254		16.1339	0.0612452	false	0.152765	true	3	25			1.47735	0.9737	N	N	N
77	G5	false	obASC37	0.0951947	IDO1	UNKNOWN	FAM	NFQ-MGB	1.26267	1.0513	1.51653	29.5745	0.0709879	29.5243	0.0501957		15.9495	-0.336472	false	0.152765	true	3	25			1.44207	0.88255	N	N	N
79	G7	false	obASC37	0.0951947	IDO1	UNKNOWN	FAM	NFQ-MGB	1.26267	1.0513	1.51653	29.4741		29.5243	0.0501957		15.9495	-0.336472	false	0.152765	true	3	25			1.43449	0.960883	N	N	N
90	H6	false	obASC25		IFNG	UNKNOWN	FAM	NFQ-MGB				Undetermined							false	0.04	true	3	39			0	0	Y	N	N
92	H8	false	obASC25		IFNG	UNKNOWN	FAM	NFQ-MGB				Undetermined							false	0.04	true	3	39			0	0	Y	N	N
90	H6	false	obASC26		IFNG	UNKNOWN	FAM	NFQ-MGB				Undetermined							false	0.04	true	3	39			0	0	Y	N	N
92	H8	false	obASC26		IFNG	UNKNOWN	FAM	NFQ-MGB				Undetermined							false	0.04	true	3	39			0	0	Y	N	N
94	H10	false	obASC30		IFNG	UNKNOWN	FAM	NFQ-MGB				Undetermined							false	0.04	true	3	39			0	0	Y	N	Y
96	H12	false	obASC30		IFNG	UNKNOWN	FAM	NFQ-MGB				Undetermined							false	0.04	true	3	39			0	0	Y	N	N
90	H6	false	obASC37		IFNG	UNKNOWN	FAM	NFQ-MGB				36.1335	#DIV/0!	36.1335			22.5587		false	0.04	true	3	4			0.40374	0	N	N	Y
92	H8	false	obASC37		IFNG	UNKNOWN	FAM	NFQ-MGB				Undetermined		36.1335			22.5587		false	0.04	true	3	39			0.328709	0	Y	N	Y
65	F5	false	obASC25	2.55535	KLF4	UNKNOWN	FAM	NFQ-MGB	13.346	0.0976359	1824.27	31.7078	0.563581	31.3093	0.398512		11.4475	-3.73833	false	0.287901	true	3	25			1.41431	0.978789	N	Y	N
67	F7	false	obASC25	2.55535	KLF4	UNKNOWN	FAM	NFQ-MGB	13.346	0.0976359	1824.27	30.9108		31.3093	0.398512		11.4475	-3.73833	false	0.287901	true	3	25			1.50469	0.988197	N	Y	N
65	F5	false	obASC26	0.336128	KLF4	UNKNOWN	FAM	NFQ-MGB	2.40629	1.26013	4.59495	30.6919	0.0201462	30.6776	0.014246		16.3296	-1.26681	false	0.287901	true	3	25			1.42832	0.9563	N	N	N
67	F7	false	obASC26	0.336128	KLF4	UNKNOWN	FAM	NFQ-MGB	2.40629	1.26013	4.59495	30.6634		30.6776	0.014246		16.3296	-1.26681	false	0.287901	true	3	24			1.42686	0.972981	N	N	N
69	F9	false	obASC30	0.23592	KLF4	UNKNOWN	FAM	NFQ-MGB	5.13792	3.26293	8.09036	28.973	0.0118794	28.9814	0.00839996		15.2352	-2.36119	false	0.287901	true	3	23			1.45096	0.975953	N	N	N
71	F11	false	obASC30	0.23592	KLF4	UNKNOWN	FAM	NFQ-MGB	5.13792	3.26293	8.09036	28.9898		28.9814	0.00839996		15.2352	-2.36119	false	0.287901	true	3	23			1.44664	0.979656	N	N	N
65	F5	false	obASC37	0.08428	KLF4	UNKNOWN	FAM	NFQ-MGB	0.624248	0.530782	0.734172	28.1207	0.0334865	28.1444	0.0236788		14.5696	0.67981	false	0.287901	true	3	22			1.42781	0.969325	N	N	N
67	F7	false	obASC37	0.08428	KLF4	UNKNOWN	FAM	NFQ-MGB	0.624248	0.530782	0.734172	28.1681		28.1444	0.0236788		14.5696	0.67981	false	0.287901	true	3	22			1.42739	0.975818	N	N	N
89	H5	false	obASC25	2.52749	MRC1	UNKNOWN	FAM	NFQ-MGB	34.6398	0.267374	4487.8	30.2496	0.185573	30.3808	0.13122		10.5191	-5.11436	false	0.058448	true	3	27			1.6014	0.990388	N	N	N
91	H7	false	obASC25	2.52749	MRC1	UNKNOWN	FAM	NFQ-MGB	34.6398	0.267374	4487.8	30.512		30.3808	0.13122		10.5191	-5.11436	false	0.058448	true	3	27			1.60514	0.975838	N	N	N
89	H5	false	obASC26		MRC1	UNKNOWN	FAM	NFQ-MGB	0.376785	0.376785	0.376785	Undetermined	#DIV/0!	35.8603			21.5122	1.40819	false	0.058448	true	3	4			0.42409	0	N	N	N
91	H7	false	obASC26		MRC1	UNKNOWN	FAM	NFQ-MGB	0.376785	0.376785	0.376785	35.8603		35.8603			21.5122	1.40819	false	0.058448	true	3	32			1.2198	0.937091	N	N	N
93	H9	false	obASC30	0.295368	MRC1	UNKNOWN	FAM	NFQ-MGB	5.7743	3.27064	10.1945	31.1426	0.251613	31.3206	0.177917		17.5744	-2.52965	false	0.058448	true	3	28			1.44829	0.990335	N	N	N
95	H11	false	obASC30	0.295368	MRC1	UNKNOWN	FAM	NFQ-MGB	5.7743	3.27064	10.1945	31.4985		31.3206	0.177917		17.5744	-2.52965	false	0.058448	true	3	28			1.44847	0.958087	N	N	N
89	H5	false	obASC37	0.165001	MRC1	UNKNOWN	FAM	NFQ-MGB	2.78015	2.02377	3.81921	30.8789	0.203385	31.0228	0.143815		17.448	-1.47516	false	0.058448	true	3	27			1.41886	0.92646	N	N	N
91	H7	false	obASC37	0.165001	MRC1	UNKNOWN	FAM	NFQ-MGB	2.78015	2.02377	3.81921	31.1666		31.0228	0.143815		17.448	-1.47516	false	0.058448	true	3	27			1.41712	0.972762	N	N	N
42	D6	false	obASC25	2.52586	PPARG	UNKNOWN	FAM	NFQ-MGB	28.0433	0.217138	3621.79	32.4719	0.133947	32.3771	0.0947151		12.5154	-4.80959	false	0.116793	true	3	27			1.11085	0.961131	N	N	N
44	D8	false	obASC25	2.52586	PPARG	UNKNOWN	FAM	NFQ-MGB	28.0433	0.217138	3621.79	32.2824		32.3771	0.0947151		12.5154	-4.80959	false	0.116793	true	3	27			1.12888	0.874005	N	N	N
42	D6	false	obASC26	0.378842	PPARG	UNKNOWN	FAM	NFQ-MGB	2.31045	1.11446	4.78994	30.6283	0.24796	30.8036	0.175334		16.4556	-1.20817	false	0.116793	true	3	26			1.30818	0.955679	N	N	N
44	D8	false	obASC26	0.378842	PPARG	UNKNOWN	FAM	NFQ-MGB	2.31045	1.11446	4.78994	30.979		30.8036	0.175334		16.4556	-1.20817	false	0.116793	true	3	26			1.29136	0.968655	N	N	N
46	D10	false	obASC30	0.427302	PPARG	UNKNOWN	FAM	NFQ-MGB	1.66292	0.730692	3.78448	31.0326	0.503983	30.6762	0.35637		16.93	-0.733716	false	0.116793	true	3	27			1.3068	0.797967	N	Y	N
48	D12	false	obASC30	0.427302	PPARG	UNKNOWN	FAM	NFQ-MGB	1.66292	0.730692	3.78448	30.3198		30.6762	0.35637		16.93	-0.733716	false	0.116793	true	3	25			1.33161	0.981794	N	Y	N
42	D6	false	obASC37	0.334008	PPARG	UNKNOWN	FAM	NFQ-MGB	0.621098	0.326587	1.1812	30.9873	0.458298	30.6633	0.324066		17.0885	0.687106	false	0.116793	true	3	26			1.30134	0.762403	N	N	N
44	D8	false	obASC37	0.334008	PPARG	UNKNOWN	FAM	NFQ-MGB	0.621098	0.326587	1.1812	30.3392		30.6633	0.324066		17.0885	0.687106	false	0.116793	true	3	26			1.30486	0.788871	N	N	N
17	B5	false	obASC25	2.54682	PTGS2	UNKNOWN	FAM	NFQ-MGB	9.07092	0.0674584	1219.74	24.5148	0.480243	24.1753	0.339583		4.31348	-3.18125	false	0.188331	true	3	19			1.3263	0.932455	N	N	N
19	B7	false	obASC25	2.54682	PTGS2	UNKNOWN	FAM	NFQ-MGB	9.07092	0.0674584	1219.74	23.8357		24.1753	0.339583		4.31348	-3.18125	false	0.188331	true	3	18			1.36213	0.991348	N	N	N
17	B5	false	obASC26	0.346018	PTGS2	UNKNOWN	FAM	NFQ-MGB	4.07985	2.09626	7.94043	24.2187	0.117894	24.1354	0.0833635		9.78733	-2.02852	false	0.188331	true	3	19			1.33027	0.909825	N	N	N
19	B7	false	obASC26	0.346018	PTGS2	UNKNOWN	FAM	NFQ-MGB	4.07985	2.09626	7.94043	24.052		24.1354	0.0833635		9.78733	-2.02852	false	0.188331	true	3	19			1.31643	0.951144	N	N	N
21	B9	false	obASC30	0.240982	PTGS2	UNKNOWN	FAM	NFQ-MGB	12.3826	7.78756	19.689	21.9816	0.070495	21.9318	0.0498476		8.1856	-3.63024	false	0.188331	true	3	17			1.30413	0.958147	N	N	N
23	B11	false	obASC30	0.240982	PTGS2	UNKNOWN	FAM	NFQ-MGB	12.3826	7.78756	19.689	21.8819		21.9318	0.0498476		8.1856	-3.63024	false	0.188331	true	3	17			1.31098	0.968476	N	N	N
17	B5	false	obASC37	0.236452	PTGS2	UNKNOWN	FAM	NFQ-MGB	22.3885	14.2037	35.2899	20.0557	0.314219	19.8335	0.222187		6.25876	-4.48469	false	0.188331	true	3	15			1.32092	0.865348	N	N	N
19	B7	false	obASC37	0.236452	PTGS2	UNKNOWN	FAM	NFQ-MGB	22.3885	14.2037	35.2899	19.6114		19.8335	0.222187		6.25876	-4.48469	false	0.188331	true	3	14			1.3218	0.967861	N	N	N
78	G6	false	obASC25	2.52408	STAT6	UNKNOWN	FAM	NFQ-MGB	26.5088	0.205959	3411.93	26.8077	0.00316501	26.8055	0.00223827		6.94371	-4.7284	false	0.238094	true	3	21			1.53378	0.967689	N	N	N
80	G8	false	obASC25	2.52408	STAT6	UNKNOWN	FAM	NFQ-MGB	26.5088	0.205959	3411.93	26.8032		26.8055	0.00223827		6.94371	-4.7284	false	0.238094	true	3	21			1.53183	0.970808	N	N	N
78	G6	false	obASC26	0.351816	STAT6	UNKNOWN	FAM	NFQ-MGB	1.75598	0.892226	3.45594	25.5297	0.148294	25.4248	0.104859		11.0768	-0.81228	false	0.238094	true	3	20			1.41695	0.904392	N	N	N
80	G8	false	obASC26	0.351816	STAT6	UNKNOWN	FAM	NFQ-MGB	1.75598	0.892226	3.45594	25.32		25.4248	0.104859		11.0768	-0.81228	false	0.238094	true	3	19			1.42193	0.964707	N	N	N
82	G10	false	obASC30	0.246104	STAT6	UNKNOWN	FAM	NFQ-MGB	0.768547	0.478606	1.23413	26.0856	0.0997954	26.015	0.0705662		12.2689	0.379795	false	0.238094	true	3	21			1.43302	0.958186	N	N	N
84	G12	false	obASC30	0.246104	STAT6	UNKNOWN	FAM	NFQ-MGB	0.768547	0.478606	1.23413	25.9444		26.015	0.0705662		12.2689	0.379795	false	0.238094	true	3	20			1.43213	0.98835	N	N	N
78	G6	false	obASC37	0.0844705	STAT6	UNKNOWN	FAM	NFQ-MGB	0.349834	0.297346	0.411587	26.2616	0.0344333	26.2373	0.0243483		12.6625	1.51526	false	0.238094	true	3	21			1.41278	0.917001	N	N	N
80	G8	false	obASC37	0.0844705	STAT6	UNKNOWN	FAM	NFQ-MGB	0.349834	0.297346	0.411587	26.2129		26.2373	0.0243483		12.6625	1.51526	false	0.238094	true	3	21			1.41028	0.949981	N	N	N
54	E6	false	obASC25	2.5614	THY1	UNKNOWN	FAM	NFQ-MGB	35.6509	0.257793	4930.27	25.2614	0.616096	25.697	0.435646		5.83526	-5.15587	false	0.16812	true	3	21			1.59546	0.930178	N	Y	N
56	E8	false	obASC25	2.5614	THY1	UNKNOWN	FAM	NFQ-MGB	35.6509	0.257793	4930.27	26.1327		25.697	0.435646		5.83526	-5.15587	false	0.16812	true	3	21			1.49518	0.951788	N	Y	N
54	E6	false	obASC26	0.337821	THY1	UNKNOWN	FAM	NFQ-MGB	1.32752	0.692937	2.54326	23.0303	0.0518408	22.9936	0.0366573		8.64554	-0.408736	false	0.16812	true	3	18			1.44862	0.940263	N	N	N
56	E8	false	obASC26	0.337821	THY1	UNKNOWN	FAM	NFQ-MGB	1.32752	0.692937	2.54326	22.9569		22.9936	0.0366573		8.64554	-0.408736	false	0.16812	true	3	18			1.45177	0.937737	N	N	N
58	E10	false	obASC30	0.25706	THY1	UNKNOWN	FAM	NFQ-MGB	0.399856	0.243812	0.655772	24.0204	0.144861	24.1229	0.102432		10.3767	1.32245	false	0.16812	true	3	19			1.47691	0.948	N	N	N
60	E12	false	obASC30	0.25706	THY1	UNKNOWN	FAM	NFQ-MGB	0.399856	0.243812	0.655772	24.2253		24.1229	0.102432		10.3767	1.32245	false	0.16812	true	3	20			1.46475	0.933369	N	N	N
54	E6	false	obASC37	0.0895641	THY1	UNKNOWN	FAM	NFQ-MGB	0.223194	0.187856	0.26518	25.091	0.0543935	25.0526	0.0384617		11.4778	2.16363	false	0.16812	true	3	21			1.45458	0.88981	N	N	N
56	E8	false	obASC37	0.0895641	THY1	UNKNOWN	FAM	NFQ-MGB	0.223194	0.187856	0.26518	25.0141		25.0526	0.0384617		11.4778	2.16363	false	0.16812	true	3	20			1.44876	0.910018	N	N	N
29	C5	false	obASC25	3.2602	TNF	UNKNOWN	FAM	NFQ-MGB	14.237	0.0268269	7555.62	37.9084	2.91819	35.8449	2.06347		15.9831	-3.83158	false	0.075624	true	3	34			0.938625	0.522325	N	Y	N
31	C7	false	obASC25	3.2602	TNF	UNKNOWN	FAM	NFQ-MGB	14.237	0.0268269	7555.62	33.7814		35.8449	2.06347		15.9831	-3.83158	false	0.075624	true	3	30			1.26149	0.93415	N	Y	N
29	C5	false	obASC26	0.336829	TNF	UNKNOWN	FAM	NFQ-MGB	2.73524	1.43046	5.23015	33.1875	0.0367356	33.1615	0.0259762		18.8135	-1.45167	false	0.075624	true	3	29			1.21402	0.971898	N	N	N
31	C7	false	obASC26	0.336829	TNF	UNKNOWN	FAM	NFQ-MGB	2.73524	1.43046	5.23015	33.1355		33.1615	0.0259762		18.8135	-1.45167	false	0.075624	true	3	29			1.21441	0.873783	N	N	N
33	C9	false	obASC30	0.439779	TNF	UNKNOWN	FAM	NFQ-MGB	2.16993	0.930855	5.05837	32.5224	0.525011	32.8936	0.371239		19.1475	-1.11765	false	0.075624	true	3	28			1.23425	0.920892	N	Y	N
35	C11	false	obASC30	0.439779	TNF	UNKNOWN	FAM	NFQ-MGB	2.16993	0.930855	5.05837	33.2649		32.8936	0.371239		19.1475	-1.11765	false	0.075624	true	3	29			1.21152	0.893989	N	Y	N
29	C5	false	obASC37	0.091704	TNF	UNKNOWN	FAM	NFQ-MGB	15.6208	13.0935	18.6358	32.116	0.0611082	32.1592	0.043211		18.5844	-3.96539	false	0.075624	true	3	28			1.21887	0.792671	N	N	N
31	C7	false	obASC37	0.091704	TNF	UNKNOWN	FAM	NFQ-MGB	15.6208	13.0935	18.6358	32.2024		32.1592	0.043211		18.5844	-3.96539	false	0.075624	true	3	28			1.21054	0.885452	N	N	N
53	E5	false	obASC25	2.61611	TNFAIP6	UNKNOWN	FAM	NFQ-MGB	15.5759	0.101375	2393.18	24.23	0.972654	24.9177	0.68777		5.05595	-3.96124	false	0.128718	true	3	20			1.47424	0.97651	N	Y	N
55	E7	false	obASC25	2.61611	TNFAIP6	UNKNOWN	FAM	NFQ-MGB	15.5759	0.101375	2393.18	25.6055		24.9177	0.68777		5.05595	-3.96124	false	0.128718	true	3	21			1.32445	0.95945	N	Y	N
53	E5	false	obASC26	0.340114	TNFAIP6	UNKNOWN	FAM	NFQ-MGB	2.03642	1.05828	3.91861	25.6218	0.0761391	25.6756	0.0538387		11.3276	-1.02603	false	0.128718	true	3	21			1.42153	0.970861	N	N	N
55	E7	false	obASC26	0.340114	TNFAIP6	UNKNOWN	FAM	NFQ-MGB	2.03642	1.05828	3.91861	25.7294		25.6756	0.0538387		11.3276	-1.02603	false	0.128718	true	3	21			1.4215	0.93729	N	N	N
57	E9	false	obASC30	0.236472	TNFAIP6	UNKNOWN	FAM	NFQ-MGB	13.5397	8.58951	21.3428	22.3224	0.025755	22.3406	0.0182114		8.59446	-3.75913	false	0.128718	true	3	18			1.45957	0.945636	N	N	N
59	E11	false	obASC30	0.236472	TNFAIP6	UNKNOWN	FAM	NFQ-MGB	13.5397	8.58951	21.3428	22.3588		22.3406	0.0182114		8.59446	-3.75913	false	0.128718	true	3	18			1.45889	0.946808	N	N	N
53	E5	false	obASC37	0.0952204	TNFAIP6	UNKNOWN	FAM	NFQ-MGB	2.94792	2.45432	3.54079	22.0466	0.0710557	21.9964	0.0502443		8.42157	-1.5597	false	0.128718	true	3	18			1.42882	0.952289	N	N	N
55	E7	false	obASC37	0.0952204	TNFAIP6	UNKNOWN	FAM	NFQ-MGB	2.94792	2.45432	3.54079	21.9461		21.9964	0.0502443		8.42157	-1.5597	false	0.128718	true	3	17			1.42836	0.980342	N	N	N

## Sheet: wlASC monoculture PCR raw data
Well	Well Position	Omit	Sample Name	Delta Ct SE	Target Name	Task	Reporter	Quencher	RQ	RQ Min	RQ Max	CT	CT SD	EQ.Ct Mean	EQ.Ct SE	Quantity	Delta Ct Mean	Delta Delta Ct	Automatic Ct Threshold	Ct Threshold	Automatic Baseline	Baseline Start	Baseline End	Efficiency	Comments	Amp Score	Cq Conf	EXPFAIL	HIGHSD	NOAMP
1	A1	false	lnASC25		18S	UNKNOWN	FAM	NFQ-MGB				10.0591	0.192159	9.92325	0.135877				false	0.104552	true	3	6			1.36478	0.927277	N	N	N
3	A3	false	lnASC25		18S	UNKNOWN	FAM	NFQ-MGB				9.78738		9.92325	0.135877				false	0.104552	true	3	6			1.36675	0.958064	N	N	N
1	A1	false	lnASC26		18S	UNKNOWN	FAM	NFQ-MGB				7.795	0.00497888	7.79852	0.00352073				false	0.104552	true	3	5			1.38431	0.929194	N	N	N
3	A3	false	lnASC26		18S	UNKNOWN	FAM	NFQ-MGB				7.80204		7.79852	0.00352073				false	0.104552	true	3	5			1.38227	0.942622	N	N	N
9	A9	false	lnASC30		18S	UNKNOWN	FAM	NFQ-MGB				9.39886	0.0668838	9.44616	0.0472941				false	0.104552	true	3	6			1.37394	0.91735	N	N	N
11	A11	false	lnASC30		18S	UNKNOWN	FAM	NFQ-MGB				9.49345		9.44616	0.0472941				false	0.104552	true	3	6			1.37306	0.918909	N	N	N
1	A1	false	lnASC37		18S	UNKNOWN	FAM	NFQ-MGB				7.36136	0.117462	7.44441	0.0830584				false	0.104552	true	3	5			1.38489	0.935942	N	N	N
3	A3	false	lnASC37		18S	UNKNOWN	FAM	NFQ-MGB				7.52747		7.44441	0.0830584				false	0.104552	true	3	4			1.37603	0.917716	N	N	N
37	D1	false	lnASC25	0.113318	ARG1	UNKNOWN	FAM	NFQ-MGB	1	0.804062	1.24369	32.1438	0.0447394	32.1122	0.0316353		17.1178	0	false	0.04	true	3	29			1.40203	0.973261	N	N	N
39	D3	false	lnASC25	0.113318	ARG1	UNKNOWN	FAM	NFQ-MGB	1	0.804062	1.24369	32.0805		32.1122	0.0316353		17.1178	0	false	0.04	true	3	29			1.39919	0.978287	N	N	N
37	D1	false	lnASC26		ARG1	UNKNOWN	FAM	NFQ-MGB				Undetermined							false	0.04	true	3	39			0	0	Y	N	N
39	D3	false	lnASC26		ARG1	UNKNOWN	FAM	NFQ-MGB				Undetermined							false	0.04	true	3	39			0	0	Y	N	N
45	D9	false	lnASC30		ARG1	UNKNOWN	FAM	NFQ-MGB				Undetermined							false	0.04	true	3	39			0	0	Y	N	N
47	D11	false	lnASC30		ARG1	UNKNOWN	FAM	NFQ-MGB				Undetermined							false	0.04	true	3	39			0	0	Y	N	N
37	D1	false	lnASC37	0.177768	ARG1	UNKNOWN	FAM	NFQ-MGB	1	0.710268	1.40792	33.5399	0.192163	33.404	0.13588		19.8116	0	false	0.04	true	3	30			1.31683	0.969608	N	N	N
39	D3	false	lnASC37	0.177768	ARG1	UNKNOWN	FAM	NFQ-MGB	1	0.710268	1.40792	33.2681		33.404	0.13588		19.8116	0	false	0.04	true	3	30			1.36773	0.933013	N	N	N
14	B2	false	lnASC25	0.109397	CCL5	UNKNOWN	FAM	NFQ-MGB	1	0.810153	1.23433	28.0529	0.0159629	28.0417	0.0112877		13.0473	0	false	0.140947	true	3	23			1.38631	0.907766	N	N	N
16	B4	false	lnASC25	0.109397	CCL5	UNKNOWN	FAM	NFQ-MGB	1	0.810153	1.23433	28.0304		28.0417	0.0112877		13.0473	0	false	0.140947	true	3	23			1.38822	0.943957	N	N	N
14	B2	false	lnASC26	0.0792537	CCL5	UNKNOWN	FAM	NFQ-MGB	1	0.85854	1.16477	32.4596	0.112002	32.3804	0.0791969		18.7896	0	false	0.140947	true	3	28			1.38647	0.948614	N	N	N
16	B4	false	lnASC26	0.0792537	CCL5	UNKNOWN	FAM	NFQ-MGB	1	0.85854	1.16477	32.3012		32.3804	0.0791969		18.7896	0	false	0.140947	true	3	28			1.38005	0.896054	N	N	N
22	B10	false	lnASC30	0.120885	CCL5	UNKNOWN	FAM	NFQ-MGB	0.0335465	0.0265836	0.0423333	33.3373	0.13084	33.2448	0.0925179		17.945	4.89769	false	0.140947	true	3	29			1.37633	0.895022	N	N	N
24	B12	false	lnASC30	0.120885	CCL5	UNKNOWN	FAM	NFQ-MGB	0.0335465	0.0265836	0.0423333	33.1523		33.2448	0.0925179		17.945	4.89769	false	0.140947	true	3	28			1.36839	0.941454	N	N	N
14	B2	false	lnASC37	0.266505	CCL5	UNKNOWN	FAM	NFQ-MGB	1	0.598766	1.6701	32.2565	0.340253	32.0159	0.240596		18.4235	0	false	0.140947	true	3	28			1.37753	0.842453	N	N	N
16	B4	false	lnASC37	0.266505	CCL5	UNKNOWN	FAM	NFQ-MGB	1	0.598766	1.6701	31.7753		32.0159	0.240596		18.4235	0	false	0.140947	true	3	27			1.38441	0.939374	N	N	N
26	C2	false	lnASC25	0.116931	CD163	UNKNOWN	FAM	NFQ-MGB	1	0.79849	1.25236	32.041	0.0605432	32.0838	0.0428104		17.0895	0	false	0.124173	true	3	27			1.44932	0.968705	N	N	N
28	C4	false	lnASC25	0.116931	CD163	UNKNOWN	FAM	NFQ-MGB	1	0.79849	1.25236	32.1266		32.0838	0.0428104		17.0895	0	false	0.124173	true	3	27			1.45343	0.973578	N	N	N
26	C2	false	lnASC26	0.281807	CD163	UNKNOWN	FAM	NFQ-MGB	1	0.58139	1.72001	31.8515	0.398512	31.5697	0.281791		17.979	0	false	0.124173	true	3	27			1.41985	0.946801	N	N	N
28	C4	false	lnASC26	0.281807	CD163	UNKNOWN	FAM	NFQ-MGB	1	0.58139	1.72001	31.2879		31.5697	0.281791		17.979	0	false	0.124173	true	3	27			1.46702	0.99243	N	N	N
34	C10	false	lnASC30	0.143957	CD163	UNKNOWN	FAM	NFQ-MGB	1.01659	0.770593	1.3411	32.2444	0.17129	32.3656	0.12112		17.0657	-0.023731	false	0.124173	true	3	27			1.44226	0.966574	N	N	N
36	C12	false	lnASC30	0.143957	CD163	UNKNOWN	FAM	NFQ-MGB	1.01659	0.770593	1.3411	32.4867		32.3656	0.12112		17.0657	-0.023731	false	0.124173	true	3	28			1.42962	0.941145	N	N	N
26	C2	false	lnASC37	0.368561	CD163	UNKNOWN	FAM	NFQ-MGB	1	0.491994	2.03255	31.9237	0.495376	32.274	0.350284		18.6817	0	false	0.124173	true	3	27			1.45629	0.927809	N	N	N
28	C4	false	lnASC37	0.368561	CD163	UNKNOWN	FAM	NFQ-MGB	1	0.491994	2.03255	32.6243		32.274	0.350284		18.6817	0	false	0.124173	true	3	28			1.45411	0.91129	N	N	N
2	A2	false	lnASC25		GAPDH	UNKNOWN	FAM	NFQ-MGB				19.9932	0.102156	20.0654	0.0722351				false	0.100834	true	3	16			1.29535	0.788845	N	N	N
4	A4	false	lnASC25		GAPDH	UNKNOWN	FAM	NFQ-MGB				20.1377		20.0654	0.0722351				false	0.100834	true	3	16			1.28488	0.788249	N	N	N
2	A2	false	lnASC26		GAPDH	UNKNOWN	FAM	NFQ-MGB				19.3807	0.00334532	19.383	0.00236607				false	0.100834	true	3	15			1.30567	0.771355	N	N	N
4	A4	false	lnASC26		GAPDH	UNKNOWN	FAM	NFQ-MGB				19.3854		19.383	0.00236607				false	0.100834	true	3	15			1.30171	0.779135	N	N	N
10	A10	false	lnASC30		GAPDH	UNKNOWN	FAM	NFQ-MGB				21.2528	0.140502	21.1535	0.09935				false	0.100834	true	3	17			1.28725	0.771851	N	N	N
12	A12	false	lnASC30		GAPDH	UNKNOWN	FAM	NFQ-MGB				21.0541		21.1535	0.09935				false	0.100834	true	3	17			1.30791	0.782626	N	N	N
2	A2	false	lnASC37		GAPDH	UNKNOWN	FAM	NFQ-MGB				19.6011	0.196866	19.7403	0.139205				false	0.100834	true	3	15			1.30438	0.774031	N	N	N
4	A4	false	lnASC37		GAPDH	UNKNOWN	FAM	NFQ-MGB				19.8795		19.7403	0.139205				false	0.100834	true	3	16			1.29932	0.786347	N	N	N
62	F2	false	lnASC25	0.203891	HLA-G	UNKNOWN	FAM	NFQ-MGB	1	0.675444	1.48051	36.4255	0.243851	36.253	0.172428		21.2587	0	false	0.04	true	3	33			1.02222	0.753361	N	N	N
64	F4	false	lnASC25	0.203891	HLA-G	UNKNOWN	FAM	NFQ-MGB	1	0.675444	1.48051	36.0806		36.253	0.172428		21.2587	0	false	0.04	true	3	33			1.01698	0.78338	N	N	N
62	F2	false	lnASC26	0.0423655	HLA-G	UNKNOWN	FAM	NFQ-MGB	1	0.921703	1.08495	39.4712	0.0597625	39.5135	0.0422592		25.9227	0	false	0.04	true	3	35			0.749422	0	N	N	N
64	F4	false	lnASC26	0.0423655	HLA-G	UNKNOWN	FAM	NFQ-MGB	1	0.921703	1.08495	39.5558		39.5135	0.0422592		25.9227	0	false	0.04	true	3	35			0.73893	0	N	N	N
70	F10	false	lnASC30		HLA-G	UNKNOWN	FAM	NFQ-MGB				Undetermined							false	0.04	true	3	39			0	0	Y	N	N
72	F12	false	lnASC30		HLA-G	UNKNOWN	FAM	NFQ-MGB				Undetermined							false	0.04	true	3	39			0	0	Y	N	N
62	F2	false	lnASC37	0.306225	HLA-G	UNKNOWN	FAM	NFQ-MGB	1	0.554701	1.80277	36.6834	0.401586	36.9674	0.283964		23.375	0	false	0.04	true	3	33			1.04465	0.658516	N	N	N
64	F4	false	lnASC37	0.306225	HLA-G	UNKNOWN	FAM	NFQ-MGB	1	0.554701	1.80277	37.2513		36.9674	0.283964		23.375	0	false	0.04	true	3	34			0.958144	0.758497	N	N	N
73	G1	false	lnASC25	0.138699	IDO1	UNKNOWN	FAM	NFQ-MGB	1	0.765731	1.30594	28.6293	0.121632	28.5433	0.0860071		13.549	0	false	0.152765	true	3	24			1.45134	0.955229	N	N	N
75	G3	false	lnASC25	0.138699	IDO1	UNKNOWN	FAM	NFQ-MGB	1	0.765731	1.30594	28.4573		28.5433	0.0860071		13.549	0	false	0.152765	true	3	24			1.45694	0.987836	N	N	N
73	G1	false	lnASC26	0.130346	IDO1	UNKNOWN	FAM	NFQ-MGB	1	0.778141	1.28511	29.7937	0.184288	29.6634	0.130311		16.0726	0	false	0.152765	true	3	25			1.42371	0.929226	N	N	N
75	G3	false	lnASC26	0.130346	IDO1	UNKNOWN	FAM	NFQ-MGB	1	0.778141	1.28511	29.5331		29.6634	0.130311		16.0726	0	false	0.152765	true	3	25			1.44193	0.95024	N	N	N
81	G9	false	lnASC30	0.116822	IDO1	UNKNOWN	FAM	NFQ-MGB	0.0500308	0.0399575	0.0626437	33.257	0.12324	33.1698	0.0871429		17.87	4.32104	false	0.152765	true	3	28			1.42915	0.967309	N	N	N
83	G11	false	lnASC30	0.116822	IDO1	UNKNOWN	FAM	NFQ-MGB	0.0500308	0.0399575	0.0626437	33.0827		33.1698	0.0871429		17.87	4.32104	false	0.152765	true	3	28			1.44166	0.989051	N	N	N
73	G1	false	lnASC37	0.115371	IDO1	UNKNOWN	FAM	NFQ-MGB	1	0.800891	1.24861	29.8653	0.0185559	29.8784	0.0131207		16.286	0	false	0.152765	true	3	25			1.43426	0.978362	N	N	N
75	G3	false	lnASC37	0.115371	IDO1	UNKNOWN	FAM	NFQ-MGB	1	0.800891	1.24861	29.8915		29.8784	0.0131207		16.286	0	false	0.152765	true	3	25			1.44168	0.976351	N	N	N
86	H2	false	lnASC25		IFNG	UNKNOWN	FAM	NFQ-MGB				Undetermined							false	0.04	true	3	39			0	0	Y	N	N
88	H4	false	lnASC25		IFNG	UNKNOWN	FAM	NFQ-MGB				Undetermined							false	0.04	true	3	39			0	0	Y	N	Y
86	H2	false	lnASC26		IFNG	UNKNOWN	FAM	NFQ-MGB				Undetermined							false	0.04	true	3	39			0	0	Y	N	N
88	H4	false	lnASC26		IFNG	UNKNOWN	FAM	NFQ-MGB				Undetermined							false	0.04	true	3	39			0	0	Y	N	N
94	H10	false	lnASC30		IFNG	UNKNOWN	FAM	NFQ-MGB				Undetermined							false	0.04	true	3	39			0	0	Y	N	Y
96	H12	false	lnASC30		IFNG	UNKNOWN	FAM	NFQ-MGB				Undetermined							false	0.04	true	3	39			0	0	Y	N	Y
86	H2	false	lnASC37		IFNG	UNKNOWN	FAM	NFQ-MGB				Undetermined							false	0.04	true	3	39			0	0	Y	N	N
88	H4	false	lnASC37		IFNG	UNKNOWN	FAM	NFQ-MGB				Undetermined							false	0.04	true	3	39			0	0	Y	N	N
61	F1	false	lnASC25	0.108938	KLF4	UNKNOWN	FAM	NFQ-MGB	1	0.810869	1.23324	30.175	0.00737512	30.1802	0.00521469		15.1858	0	false	0.287901	true	3	24			1.42347	0.983146	N	N	N
63	F3	false	lnASC25	0.108938	KLF4	UNKNOWN	FAM	NFQ-MGB	1	0.810869	1.23324	30.1854		30.1802	0.00521469		15.1858	0	false	0.287901	true	3	24			1.42194	0.979811	N	N	N
61	F1	false	lnASC26	0.292388	KLF4	UNKNOWN	FAM	NFQ-MGB	1	0.569671	1.7554	30.8948	0.413478	31.1872	0.292373		17.5964	0	false	0.287901	true	3	25			1.41349	0.978542	N	N	N
63	F3	false	lnASC26	0.292388	KLF4	UNKNOWN	FAM	NFQ-MGB	1	0.569671	1.7554	31.4795		31.1872	0.292373		17.5964	0	false	0.287901	true	3	25			1.40671	0.964952	N	N	N
69	F9	false	lnASC30	0.133523	KLF4	UNKNOWN	FAM	NFQ-MGB	0.409313	0.316562	0.529241	31.6659	0.153459	31.7744	0.108512		16.4746	1.28872	false	0.287901	true	3	25			1.41467	0.97759	N	N	N
71	F11	false	lnASC30	0.133523	KLF4	UNKNOWN	FAM	NFQ-MGB	0.409313	0.316562	0.529241	31.8829		31.7744	0.108512		16.4746	1.28872	false	0.287901	true	3	26			1.41004	0.957275	N	N	N
61	F1	false	lnASC37	0.177022	KLF4	UNKNOWN	FAM	NFQ-MGB	1	0.71129	1.4059	27.3472	0.19078	27.4821	0.134901		13.8898	0	false	0.287901	true	3	21			1.42382	0.980113	N	N	N
63	F3	false	lnASC37	0.177022	KLF4	UNKNOWN	FAM	NFQ-MGB	1	0.71129	1.4059	27.617		27.4821	0.134901		13.8898	0	false	0.287901	true	3	21			1.41241	0.970566	N	N	N
85	H1	false	lnASC25	0.172231	MRC1	UNKNOWN	FAM	NFQ-MGB	1	0.717878	1.39299	30.7613	0.188803	30.6278	0.133504		15.6334	0	false	0.058448	true	3	27			1.43418	0.956021	N	N	N
87	H3	false	lnASC25	0.172231	MRC1	UNKNOWN	FAM	NFQ-MGB	1	0.717878	1.39299	30.4943		30.6278	0.133504		15.6334	0	false	0.058448	true	3	27			1.42509	0.97217	N	N	N
85	H1	false	lnASC26	0.0839979	MRC1	UNKNOWN	FAM	NFQ-MGB	1	0.850737	1.17545	33.7788	0.118715	33.6948	0.0839443		20.1041	0	false	0.058448	true	3	30			1.32721	0.96442	N	N	N
87	H3	false	lnASC26	0.0839979	MRC1	UNKNOWN	FAM	NFQ-MGB	1	0.850737	1.17545	33.6109		33.6948	0.0839443		20.1041	0	false	0.058448	true	3	30			1.38315	0.871819	N	N	N
93	H9	false	lnASC30		MRC1	UNKNOWN	FAM	NFQ-MGB	0.0183783	0.0183783	0.0183783	Undetermined	#DIV/0!	36.6991			21.3993	5.76585	false	0.058448	true	3	39			0	0	Y	N	Y
95	H11	false	lnASC30		MRC1	UNKNOWN	FAM	NFQ-MGB	0.0183783	0.0183783	0.0183783	36.6991		36.6991			21.3993	5.76585	false	0.058448	true	3	33			1.12917	0.926016	N	N	N
85	H1	false	lnASC37	0.133822	MRC1	UNKNOWN	FAM	NFQ-MGB	1	0.772952	1.29374	32.5846	0.0976727	32.5155	0.0690651		18.9231	0	false	0.058448	true	3	29			1.41037	0.963784	N	N	N
87	H3	false	lnASC37	0.133822	MRC1	UNKNOWN	FAM	NFQ-MGB	1	0.772952	1.29374	32.4464		32.5155	0.0690651		18.9231	0	false	0.058448	true	3	29			1.40881	0.974648	N	N	N
38	D2	false	lnASC25	0.211752	PPARG	UNKNOWN	FAM	NFQ-MGB	1	0.665302	1.50308	32.501	0.256902	32.3193	0.181656		17.325	0	false	0.116793	true	3	28			1.28801	0.792485	N	N	N
40	D4	false	lnASC25	0.211752	PPARG	UNKNOWN	FAM	NFQ-MGB	1	0.665302	1.50308	32.1376		32.3193	0.181656		17.325	0	false	0.116793	true	3	27			1.29557	0.919064	N	N	N
38	D2	false	lnASC26	0.213934	PPARG	UNKNOWN	FAM	NFQ-MGB	1	0.662515	1.5094	31.4684	0.302519	31.2545	0.213913		17.6637	0	false	0.116793	true	3	27			1.29837	0.84526	N	N	N
40	D4	false	lnASC26	0.213934	PPARG	UNKNOWN	FAM	NFQ-MGB	1	0.662515	1.5094	31.0406		31.2545	0.213913		17.6637	0	false	0.116793	true	3	26			1.30152	0.923648	N	N	N
46	D10	false	lnASC30	0.221895	PPARG	UNKNOWN	FAM	NFQ-MGB	0.20409	0.133157	0.312809	35.1253	0.293885	34.9175	0.207808		19.6177	2.29272	false	0.116793	true	3	30			1.25339	0.717388	N	N	N
48	D12	false	lnASC30	0.221895	PPARG	UNKNOWN	FAM	NFQ-MGB	0.20409	0.133157	0.312809	34.7097		34.9175	0.207808		19.6177	2.29272	false	0.116793	true	3	30			1.25993	0.837105	N	N	N
38	D2	false	lnASC37	0.144689	PPARG	UNKNOWN	FAM	NFQ-MGB	1	0.756954	1.32108	29.9054	0.124873	29.9937	0.0882988		16.4014	0	false	0.116793	true	3	25			1.30576	0.965427	N	N	N
40	D4	false	lnASC37	0.144689	PPARG	UNKNOWN	FAM	NFQ-MGB	1	0.756954	1.32108	30.082		29.9937	0.0882988		16.4014	0	false	0.116793	true	3	25			1.3009	0.774637	N	N	N
13	B1	false	lnASC25	0.108815	PTGS2	UNKNOWN	FAM	NFQ-MGB	1	0.81106	1.23295	22.4884	0.00102601	22.4891	0.000725746		7.49473	0	false	0.188331	true	3	17			1.33679	0.964879	N	N	N
15	B3	false	lnASC25	0.108815	PTGS2	UNKNOWN	FAM	NFQ-MGB	1	0.81106	1.23295	22.4898		22.4891	0.000725746		7.49473	0	false	0.188331	true	3	17			1.32718	0.975274	N	N	N
13	B1	false	lnASC26	0.0311525	PTGS2	UNKNOWN	FAM	NFQ-MGB	1	0.941809	1.06179	25.3756	0.0438519	25.4066	0.0310078		11.8158	0	false	0.188331	true	3	20			1.33243	0.974081	N	N	N
15	B3	false	lnASC26	0.0311525	PTGS2	UNKNOWN	FAM	NFQ-MGB	1	0.941809	1.06179	25.4376		25.4066	0.0310078		11.8158	0	false	0.188331	true	3	20			1.33082	0.96469	N	N	N
21	B9	false	lnASC30	0.101439	PTGS2	UNKNOWN	FAM	NFQ-MGB	0.0421007	0.0346343	0.0511766	27.4297	0.0920476	27.3646	0.0650873		12.0647	4.57001	false	0.188331	true	3	22			1.32639	0.898827	N	N	N
23	B11	false	lnASC30	0.101439	PTGS2	UNKNOWN	FAM	NFQ-MGB	0.0421007	0.0346343	0.0511766	27.2995		27.3646	0.0650873		12.0647	4.57001	false	0.188331	true	3	22			1.32451	0.978864	N	N	N
13	B1	false	lnASC37	0.118982	PTGS2	UNKNOWN	FAM	NFQ-MGB	1	0.795346	1.25731	24.3677	0.0451276	24.3358	0.0319099		10.7434	0	false	0.188331	true	3	19			1.33356	0.935677	N	N	N
15	B3	false	lnASC37	0.118982	PTGS2	UNKNOWN	FAM	NFQ-MGB	1	0.795346	1.25731	24.3039		24.3358	0.0319099		10.7434	0	false	0.188331	true	3	19			1.32662	0.965453	N	N	N
74	G2	false	lnASC25	0.213993	STAT6	UNKNOWN	FAM	NFQ-MGB	1	0.662439	1.50957	26.8507	0.260587	26.6665	0.184263		11.6721	0	false	0.238094	true	3	21			1.39097	0.945687	N	N	N
76	G4	false	lnASC25	0.213993	STAT6	UNKNOWN	FAM	NFQ-MGB	1	0.662439	1.50957	26.4822		26.6665	0.184263		11.6721	0	false	0.238094	true	3	21			1.40674	0.945645	N	N	N
74	G2	false	lnASC26	0.269514	STAT6	UNKNOWN	FAM	NFQ-MGB	1	0.595309	1.6798	25.7493	0.381126	25.4798	0.269497		11.8891	0	false	0.238094	true	3	20			1.37862	0.959132	N	N	N
76	G4	false	lnASC26	0.269514	STAT6	UNKNOWN	FAM	NFQ-MGB	1	0.595309	1.6798	25.2103		25.4798	0.269497		11.8891	0	false	0.238094	true	3	19			1.40697	0.956687	N	N	N
82	G10	false	lnASC30	0.0876637	STAT6	UNKNOWN	FAM	NFQ-MGB	1.1232	0.94883	1.32962	26.7639	0.0571201	26.8043	0.04039		11.5045	-0.167616	false	0.238094	true	3	21			1.39261	0.967558	N	N	N
84	G12	false	lnASC30	0.0876637	STAT6	UNKNOWN	FAM	NFQ-MGB	1.1232	0.94883	1.32962	26.8447		26.8043	0.04039		11.5045	-0.167616	false	0.238094	true	3	21			1.39661	0.939744	N	N	N
76	G4	false	lnASC37	0.213364	STAT6	UNKNOWN	FAM	NFQ-MGB	1	0.663242	1.50775	24.5596	1.20349	24.7396	0.17996		11.1472	0	false	0.238094	true	3	19			1.40786	0.937446	N	N	N
78	G6	false	obASC37	0.0844705	STAT6	UNKNOWN	FAM	NFQ-MGB	0.349834	0.297346	0.411587	26.2616		26.2373	0.0243483		12.6625	1.51526	false	0.238094	true	3	21			1.41278	0.917001	N	N	N
50	E2	false	lnASC25	0.110329	THY1	UNKNOWN	FAM	NFQ-MGB	1	0.808701	1.23655	26.0037	0.0257776	25.9855	0.0182276		10.9911	0	false	0.16812	true	3	21			1.43273	0.943308	N	N	N
52	E4	false	lnASC25	0.110329	THY1	UNKNOWN	FAM	NFQ-MGB	1	0.808701	1.23655	25.9672		25.9855	0.0182276		10.9911	0	false	0.16812	true	3	21			1.44467	0.939315	N	N	N
50	E2	false	lnASC26	0.093431	THY1	UNKNOWN	FAM	NFQ-MGB	1	0.835432	1.19699	22.7384	0.132064	22.6451	0.0933828		9.05428	0	false	0.16812	true	3	18			1.44465	0.945973	N	N	N
52	E4	false	lnASC26	0.093431	THY1	UNKNOWN	FAM	NFQ-MGB	1	0.835432	1.19699	22.5517		22.6451	0.0933828		9.05428	0	false	0.16812	true	3	18			1.44826	0.983102	N	N	N
58	E10	false	lnASC30	0.169434	THY1	UNKNOWN	FAM	NFQ-MGB	5.9564	4.29904	8.25269	23.566	0.212859	23.7165	0.150514		8.41668	-2.57444	false	0.16812	true	3	18			1.44116	0.929988	N	N	N
60	E12	false	lnASC30	0.169434	THY1	UNKNOWN	FAM	NFQ-MGB	5.9564	4.29904	8.25269	23.867		23.7165	0.150514		8.41668	-2.57444	false	0.16812	true	3	19			1.44137	0.907135	N	N	N
50	E2	false	lnASC37	0.115578	THY1	UNKNOWN	FAM	NFQ-MGB	1	0.800572	1.24911	22.9213	0.0209742	22.9065	0.0148306		9.31416	0	false	0.16812	true	3	18			1.44515	0.951939	N	N	N
52	E4	false	lnASC37	0.115578	THY1	UNKNOWN	FAM	NFQ-MGB	1	0.800572	1.24911	22.8917		22.9065	0.0148306		9.31416	0	false	0.16812	true	3	18			1.45556	0.919212	N	N	N
25	C1	false	lnASC25	0.46429	TNF	UNKNOWN	FAM	NFQ-MGB	1	0.409213	2.44371	34.3577	0.638318	34.809	0.451359		19.8147	0	false	0.075624	true	3	30			1.2048	0.905108	N	Y	N
27	C3	false	lnASC25	0.46429	TNF	UNKNOWN	FAM	NFQ-MGB	1	0.409213	2.44371	35.2604		34.809	0.451359		19.8147	0	false	0.075624	true	3	31			1.16487	0.85968	N	Y	N
25	C1	false	lnASC26	0.127742	TNF	UNKNOWN	FAM	NFQ-MGB	1	0.78205	1.27869	33.9836	0.180604	33.8559	0.127707		20.2651	0	false	0.075624	true	3	30			1.21403	0.874877	N	N	N
27	C3	false	lnASC26	0.127742	TNF	UNKNOWN	FAM	NFQ-MGB	1	0.78205	1.27869	33.7282		33.8559	0.127707		20.2651	0	false	0.075624	true	3	29			1.20905	0.877604	N	N	N
33	C9	false	lnASC30	0.306661	TNF	UNKNOWN	FAM	NFQ-MGB	0.590014	0.327007	1.06455	36.1723	0.419495	35.8757	0.296627		20.5759	0.761179	false	0.075624	true	3	32			1.09956	0.633384	N	N	N
35	C11	false	lnASC30	0.306661	TNF	UNKNOWN	FAM	NFQ-MGB	0.590014	0.327007	1.06455	35.5791		35.8757	0.296627		20.5759	0.761179	false	0.075624	true	3	31			1.14825	0.943743	N	N	N
25	C1	false	lnASC37	0.746819	TNF	UNKNOWN	FAM	NFQ-MGB	1	0.237582	4.20907	36.8801	1.04365	36.1422	0.73797		22.5498	0	false	0.075624	true	3	32			1.02496	0.838306	N	Y	N
27	C3	false	lnASC37	0.746819	TNF	UNKNOWN	FAM	NFQ-MGB	1	0.237582	4.20907	35.4042		36.1422	0.73797		22.5498	0	false	0.075624	true	3	31			1.15121	0.816897	N	Y	N
49	E1	false	lnASC25	0.118861	TNFAIP6	UNKNOWN	FAM	NFQ-MGB	1	0.79553	1.25702	23.9637	0.067644	24.0115	0.0478315		9.01719	0	false	0.128718	true	3	19			1.4107	0.987912	N	N	N
51	E3	false	lnASC25	0.118861	TNFAIP6	UNKNOWN	FAM	NFQ-MGB	1	0.79553	1.25702	24.0594		24.0115	0.0478315		9.01719	0	false	0.128718	true	3	19			1.41148	0.972772	N	N	N
49	E1	false	lnASC26	0.0693322	TNFAIP6	UNKNOWN	FAM	NFQ-MGB	1	0.87509	1.14274	25.8751	0.0979583	25.9444	0.0692673		12.3536	0	false	0.128718	true	3	21			1.431	0.992368	N	N	N
51	E3	false	lnASC26	0.0693322	TNFAIP6	UNKNOWN	FAM	NFQ-MGB	1	0.87509	1.14274	26.0136		25.9444	0.0692673		12.3536	0	false	0.128718	true	3	21			1.43024	0.965837	N	N	N
57	E9	false	lnASC30	0.0799423	TNFAIP6	UNKNOWN	FAM	NFQ-MGB	0.178014	0.152629	0.20762	26.7886	0.0259692	26.807	0.018363		11.5071	2.48994	false	0.128718	true	3	22			1.39749	0.938384	N	N	N
59	E11	false	lnASC30	0.0799423	TNFAIP6	UNKNOWN	FAM	NFQ-MGB	0.178014	0.152629	0.20762	26.8253		26.807	0.018363		11.5071	2.48994	false	0.128718	true	3	22			1.39494	0.939447	N	N	N
49	E1	false	lnASC37	0.114743	TNFAIP6	UNKNOWN	FAM	NFQ-MGB	1	0.80186	1.2471	23.5789	0.0074324	23.5736	0.0052557		9.98126	0	false	0.128718	true	3	19			1.43468	0.966695	N	N	N
51	E3	false	lnASC37	0.114743	TNFAIP6	UNKNOWN	FAM	NFQ-MGB	1	0.80186	1.2471	23.5684		23.5736	0.0052557		9.98126	0	false	0.128718	true	3	19			1.43799	0.966188	N	N	N

## Sheet: ASC Monoculture fold change
ASC monocultures
D2
	18S	ARG1	CCL5	CD163	GAPDH	HLA-G	IDO1	IFNG	KLF4	MRC1	PPARG	PTGS2	STAT6	THY1	TNF	TNFAIP6
obASC CT mean	15.7613	31.9414	29.0101	34.9385	23.9622	35.0285	28.6787	NA	31.3093	30.3808	32.3771	24.1753	26.8055	25.697	35.8449	24.9177
wlASC CT mean	9.92325	32.1122	28.0417	32.0838	20.0654	36.253	28.5433	NA	30.1802	30.6278	32.3193	22.4891	26.6665	25.9855	34.809	24.0115
obASC delta CT mean D2		12.0796	9.14833	15.0768		15.1667	8.81694	NA	11.4475	10.5191	12.5154	4.31348	6.94371	5.83526	15.9831	5.05595
obASC delta CT mean D3		NA	15.2424	17.3433		3.67692	15.3965	NA	16.3296	21.5122	16.4556	9.78733	11.0768	8.64554	18.8135	11.3276
obASC delta CT mean D4		NA	13.5871	17.1607		24.9658	16.1339	NA	15.2352	17.5744	16.93	8.1856	12.2689	10.3767	19.1475	8.59446
obASC delta CT mean D5		17.033	10.5776	19.152		20.9117	15.9495	22.5587	14.5696	17.448	17.0885	6.25876	12.6625	11.4778	18.5844	8.42157
obASC delta CT average control		14.5563	12.1389	17.1832		16.1803	14.0742	22.5587	14.3955	16.7634	15.7474	7.13629	10.738	9.08383	18.1321	8.34988
obASC delta CT mean		12.0796	9.14833	15.0768		15.1667	8.81694	NA	11.4475	10.5191	12.5154	4.31348	6.94371	5.83526	15.9831	5.05595
wlASC delta CT mean		17.1178	13.0473	17.0895		21.2587	13.549	NA	15.1858	15.6334	17.325	7.49473	11.6721	10.9911	19.8147	9.01719
delta delta CT value for obASC = delta CT mean obASC-delta CT avg control		-2.4767	-2.99054	-2.10644		-1.01356	-5.25727	NA	-2.94796	-6.24437	-3.232	-2.82281	-3.79425	-3.24857	-2.149	-3.29393
delta delta CT value for wlASC = delta CT mean wlASC-delta CT avg control		2.56151	0.908443	-0.0937555		5.0784	-0.525235	NA	0.790372	-1.13001	1.57759	0.358439	0.934147	1.9073	1.68258	0.667312
Fold change obASC		NA	7.9477	4.30628		2.01888	38.2467	NA	7.71657	75.8128	9.39569	7.07539	13.8734	9.50424	4.43521	9.80779
Fold change wlASC		NA	0.53276	1.06714		0.0295972	1.43917	NA	0.578195	2.1886	0.335042	0.780008	0.523352	0.266592	0.311526	0.629679
D3
obASC CT mean	8.79431	NA	29.5904	31.6914	19.9018	18.025	29.7445	NA	30.6776	35.8603	30.8036	24.1354	25.4248	22.9936	33.1615	25.6756
wlASC CT mean	7.79852	NA	32.3804	31.5697	19.383	39.5135	29.6634	NA	31.1872	33.6948	31.2545	25.4066	25.4798	22.6451	33.8559	25.9444
obASC delta CT average control		14.5563	12.1389	17.1832		16.1803	14.0742	22.5587	14.3955	16.7634	15.7474	7.13629	10.738	9.08383	18.1321	8.34988
obASC delta CT mean		NA	15.2424	17.3433		3.67692	15.3965	NA	16.3296	21.5122	16.4556	9.78733	11.0768	8.64554	18.8135	11.3276
wlASC delta CT mean		NA	18.7896	17.979		25.9227	16.0726	NA	17.5964	20.1041	17.6637	11.8158	11.8891	9.05428	20.2651	12.3536
delta delta CT value for obASC = delta CT mean obASC-delta CT avg control		NA	3.10351	0.160107		-12.5034	1.32228		1.93411	4.74882	0.708208	2.65104	0.338828	-0.438284	0.681347	2.97767
delta delta CT value for wlASC = delta CT mean wlASC-delta CT avg control		NA	6.65076	0.795748		9.74245	1.9984		3.20092	3.34064	1.91638	4.67955	1.15111	-0.0295482	2.13301	4.0037
Fold change obASC		NA	0.116345	0.894959		5806.18	0.399903		0.261683	0.037193	0.61208	0.159206	0.790683	1.35499	0.623583	0.12695
Fold change wlASC		NA	0.00995227	0.576044		0.00116743	0.250277		0.10875	0.0987116	0.264918	0.0390224	0.450279	1.02069	0.227981	0.0623398
D4
obASC CT mean	7.00375	34.1358	27.3333	30.9069	20.4886	38.712	29.88	NA	28.9814	31.3206	30.6762	21.9318	26.015	24.1229	32.8936	22.3406
wlASC CT mean	9.44616	NA	33.2448	32.3656	21.1535	NA	33.1698	NA	31.7744	36.6991	34.9175	27.3646	26.8043	23.7165	35.8757	26.807
obASC delta CT average control		14.5563	12.1389	17.1832		16.1803	14.0742	22.5587	14.3955	16.7634	15.7474	7.13629	10.738	9.08383	18.1321	8.34988
obASC delta CT mean		NA	13.5871	17.1607		24.9658	16.1339	NA	15.2352	17.5744	16.93	8.1856	12.2689	10.3767	19.1475	8.59446
wlASC delta CT mean		NA	17.945	17.0657		NA	17.87	NA	16.4746	21.3993	19.6177	12.0647	11.5045	8.41668	20.5759	11.5071
delta delta CT value for obASC = delta CT mean obASC-delta CT avg control		NA	1.44824	-0.0224969		8.78553	2.05965	NA	0.839732	0.810991	1.18267	1.04931	1.5309	1.2929	1.01536	0.244574
delta delta CT value for wlASC = delta CT mean wlASC-delta CT avg control		NA	5.80613	-0.117487			3.7958	NA	2.07909	4.63584	3.87031	4.92845	0.766531	-0.667144	2.44376	3.15725
Fold change obASC		NA	0.366467	1.01572		0.00226617	0.239874	NA	0.558747	0.56999	0.440536	0.4832	0.346061	0.40813	0.494704	0.844065
Fold change wlASC		NA	0.0178723	1.08484			0.0720028	NA	0.236663	0.0402228	0.0683786	0.0328389	0.587829	1.58793	0.183804	0.112091
D5
obASC CT mean	7.76916	30.6078	24.1524	32.7268	19.3804	34.4865	29.5243	36.1335	28.1444	31.0228	30.6633	19.8335	26.2373	25.0526	32.1592	21.9964
wlASC CT mean	7.44441	33.404	32.0159	32.274	19.7403	36.9674	29.8784	NA	27.4821	32.5155	29.9937	24.3358	24.7396	22.9065	36.1422	23.5736
obASC delta CT average control		14.5563	12.1389	17.1832		16.1803	14.0742	22.5587	14.3955	16.7634	15.7474	7.13629	10.738	9.08383	18.1321	8.34988
obASC delta CT mean		17.033	10.5776	19.152		20.9117	15.9495	22.5587	14.5696	17.448	17.0885	6.25876	12.6625	11.4778	18.5844	8.42157
wlASC delta CT mean		19.8116	18.4235	18.6817		23.375	16.286	NA	13.8898	18.9231	16.4014	10.7434	11.1472	9.31416	22.5498	9.98126
delta delta CT value for obASC = delta CT mean obASC-delta CT avg control		2.4767	-1.56122	1.96883		4.7314	1.87534	0	0.174119	0.684554	1.34112	-0.877536	1.92452	2.39396	0.452292	0.0716844
delta delta CT value for wlASC = delta CT mean wlASC-delta CT avg control		5.25531	6.28466	1.49846		7.19471	2.21181	NA	-0.505691	2.15971	0.654015	3.60715	0.409267	0.23033	4.41768	1.63138
Fold change obASC		0.179654	2.95103	0.25546		0.0376448	0.272563	NA	0.886309	0.622198	0.394714	1.83724	0.263427	0.19026	0.730881	0.951526
Fold change wlASC		0.0261814	0.0128271	0.353931		0.00682615	0.215863	NA	1.4198	0.2238	0.635509	0.0820615	0.753006	0.85244	0.0467891	0.322779

## Sheet: ELISA
CRP
1 OPERATION
	1	2	3	4	5	6	7	8	9			1	2	3		4	5	6		7	8	9			Av	SD		log(c)	log(abs)		Log (linear)eq	e^x	(ng/mL)
	1.83	1.817	1.796	1.515	1.399	1.328	0.287	0.292	0.29			1.765	1.748	1.726		1.454	1.337	1.267		0.24	0.245	0.243	50	50ng/mL	1.73567	0.0205994		1.69897	0.239466	50ng/mL	3.58763	3869.26
	1.238	1.281	1.21	0.919	1.127	1.119	0.553	0.574	0.549			1.18	1.22	1.152		0.86	1.072	1.062		0.504	0.523	0.502	25	25ng/mL	1.17333	0.0351188		1.39794	0.0694214	25ng/mL	2.85014	708.177
	0.76	0.819	0.819	1.709	2.02	2.025	0.193	0.197	0.195			0.705	0.763	0.765		1.64	1.934	1.956		0.148	0.147	0.151	12.5	12,5ng/mL	0.733667	0.0334863		1.09691	-0.134501	12,5ng/mL	2.27353	187.728
	0.475	0.531	0.518	1.029	1.225	1.235	0.325	0.318	0.324			0.426	0.481	0.468		0.969	1.159	1.175		0.275	0.275	0.273	6.25	6,25ng/mL	0.447667	0.0284312		0.79588	-0.349045	6,25ng/mL	1.89845	79.1495
	0.302	0.345	0.323	0.329	0.443	0.449	0.054	0.056	0.062			0.254	0.278	0.277		0.284	0.393	0.401		0.011	0.013	0.012	3.13	3,13ng/mL	0.259	0.0130767		0.495544	-0.5867	3,13ng/mL	1.65102	44.773
	0.189	0.198	0.205	0.123	0.16	0.17	0.056	0.06	0.065			0.145	0.152	0.157		0.077	0.117	0.125		0.011	0.012	0.015	1.56	1,56ng/mL	0.140667	0.0051316		0.193125	-0.851809	1,56ng/mL	1.49583	31.3202
	0.125	0.118	0.13	0.215	0.266	0.291	0.057	0.054	0.061			0.079	0.085	0.086		0.167	0.22	0.232		0.011	0.01	0.015	0.78	0,78ng/mL	0.0726667	0.00321455		-0.107905	-1.13866	0,78ng/mL	1.40664	25.5061
	0.064	0.051	0.042	0.445	0.344	0.515	0.058	0.053	0.057			0.01	0.01	0.012		0.396	0.3	0.467		0.011	0.01	0.012		0ng/mL						0ng/mL
																								obD1	1.342	0.0953887				obD1	3.07134	1178.54	117854
2 OPERATION																								obD2	1.83267	0.175799				obD2	3.71484	5186.11	518611
	1	2	3	4	5	6	7	8	9			1	2	3		4	5	6		7	8	9		obD3	1.09033	0.113953				obD3	2.74129	551.175	55117.5
	0.065	0.069	0.07	0.061	0.062	0.061	0.047	0.047	0.047		50ng/mL	1.755	1.738	1.714	obD1	1.444	1.327	1.255	wlD2	0.23	0.235	0.231		obD4	0.348667	0.0647328				obD4	1.76861	58.6965	5869.65
	0.058	0.061	0.058	0.059	0.055	0.057	0.049	0.051	0.047		25ng/mL	1.17	1.21	1.14	obD6	0.85	1.062	1.05	wlD3	0.494	0.513	0.49		obD5	0.0956667	0.0250067				obD5	1.43681	27.3406	2734.06
	0.055	0.056	0.054	0.069	0.086	0.069	0.045	0.05	0.044		12,5ng/mL	0.695	0.753	0.753	obD2	1.63	1.924	1.944	wlD4	0.138	0.137	0.139		obD6	0.987333	0.119085				obD6	2.60621	403.838	40383.8
	0.049	0.05	0.05	0.06	0.066	0.06	0.05	0.043	0.051		6,25ng/mL	0.416	0.471	0.456	obD3	0.959	1.149	1.163	wlD5	0.265	0.265	0.261		wlD1	0.195667	0.0338575				wlD1	1.56796	36.9791	3697.91
	0.048	0.067	0.046	0.045	0.05	0.048	0.043	0.043	0.05		3,13ng/mL	0.244	0.268	0.265	obD4	0.274	0.383	0.389	0ng/mL	0.001	0.003	0		wlD2	0.232	0.00264575				wlD2	1.61561	41.2673	4126.73
	0.044	0.046	0.048	0.046	0.043	0.045	0.045	0.048	0.05		1,56ng/mL	0.135	0.142	0.145	obD5	0.067	0.107	0.113	0ng/mL	0.001	0.002	0.003		wlD3	0.499	0.0122882				wlD3	1.96577	92.421	9242.1
	0.046	0.033	0.044	0.048	0.046	0.059	0.046	0.044	0.046		0,78ng/mL	0.069	0.075	0.074	wlD1	0.157	0.21	0.22	0ng/mL	0.001	0	0.003		wlD4	0.138	0.001				wlD4	1.49233	31.069	3106.9
	0.054	0.041	0.03	0.049	0.044	0.048	0.047	0.043	0.045		0ng/mL				wlD6	0.386	0.29	0.455	0ng/mL	0.001	0	0		wlD5	0.263667	0.0023094				wlD5	1.65714	45.4084	4540.84
																								wlD6	0.377	0.0828674				wlD6	1.80577	63.9397	6393.97
																								0ng/mL	0.00133333	0.00152753
	Standards	Abs																						0ng/mL	0.002	0.001					ng/ml	mg/L
	0,78ng/mL	0.0726667																						0ng/mL	0.00133333	0.00152753				obD1	117854	1178539.824
	1,56ng/mL	0.140667																						0ng/mL	0.000333333	0.00057735				wlD1	3697.91	3697909.549
	3,13ng/mL	0.259																												obD2	518611	5186107.682
	6,25ng/mL	0.447667																												wlD2	4126.73	4126734.772
	12,5ng/mL	0.733667																												obD3	55117.5	5511751.354
	25ng/mL	1.17333																												wlD3	9242.1	924209.635
	50ng/mL	1.73567																												obD4	5869.65	5869647.517
																														wlD4	3106.9	3106904.248
																														obD5	2734.06	273406.442
																														wlD5	4540.84	4540844.314
																														obD6	40383.8	4038384.351
																														wlD6	6393.97	6393968.491
Leptin
1 OPERATION
	1	2	3	4	5	6	7	8	9			1	2	3		4	5	6		7	8	9			Av	SD		log(conc)	log(abs)		Log (linear)eq	e^x	(ng/mL)
	1.223	1.276	1.318	0.571	0.541	0.56	0.528	0.518	0.545		A	1.167	1.216	1.259		0.518	0.491	0.51		0.478	0.467	0.493	1000	1000pg/mL	1.209	0.0475079		3	0.0824263		3.92748	8462.22
	0.616	0.638	0.656	0.34	0.329	0.33	0.169	0.163	0.159		B	0.565	0.592	0.606		0.292	0.281	0.283		0.121	0.12	0.113	500	500pg/mL	0.582667	0.0221886		2.69897	-0.23458		3.39502	2483.27
	0.309	0.308	0.335	1.269	1.174	1.219	0.118	0.116	0.125		C	0.261	0.267	0.285		1.208	1.114	1.158		0.073	0.071	0.079	250	250pg/mL	0.266	0.0141774		2.39794	-0.575118		3.12582	1336.04
	0.167	0.171	0.167	0.664	0.649	0.672	0.157	0.16	0.166		D	0.123	0.127	0.121		0.608	0.595	0.616		0.112	0.114	0.119	125	125pg/mL	0.118667	0.00208167		2.09691	-0.925671		3.00057	1001.31
	0.101	0.107	0.105	0.251	0.225	0.249	0.052	0.05	0.057		E	0.057	0.062	0.06		0.204	0.189	0.203		0.008	0.007	0.011	62.5	62,5pg/mL	0.0546667	0.00321455		1.79588	-1.26228		2.94616	883.403
	0.071	0.076	0.073	0.618	0.599	0.62	0.052	0.056	0.058		F	0.026	0.028	0.031		0.567	0.548	0.569		0.007	0.008	0.011	31.3	31,3pg/mL	0.0233333	0.00416333		1.49554	-1.63202		2.91952	830.848
	0.06	0.058	0.049	0.24	0.234	0.249	0.055	0.054	0.06		G	0.013	0.014	0.014		0.195	0.186	0.199		0.007	0.008	0.013	15.6	15,6pg/mL	0.00866667	0.00208167		1.19312	-2.06215		2.90705	807.334
	0.049	0.04	0.048	0.065	0.078	0.081	0.05	0.052	0.058		H	0.006	0.006	0.003		0.035	0.032	0.035		0.007	0.008	0.014		0pg/mL	0.005	0.00173205					2.90394	801.56
																								obD1	0.501333	0.0143643					3.32588	2117.78	211778
2 OPERATION																								obD2	1.155	0.047					3.138	1374.05	137405
	1	2	3	4	5	6	7	8	9			1	2	3		4	5	6		7	8	9		obD3	0.601333	0.0120139					3.88158	7613.39	761339
	0.056	0.06	0.059	0.053	0.05	0.05	0.05	0.051	0.052		1000pg/mL	1.161	1.21	1.256	obD1	0.512	0.485	0.507	wlD2	0.472	0.461	0.49		obD4	0.193667	0.00929157					3.41089	2575.69	257569
	0.051	0.046	0.05	0.048	0.048	0.047	0.048	0.043	0.046		500pg/mL	0.559	0.586	0.603	obD6	0.286	0.275	0.28	wlD3	0.115	0.114	0.11		obD5	0.556333	0.0126623					3.06433	1159.65	115965
	0.048	0.041	0.05	0.061	0.06	0.061	0.045	0.045	0.046		250pg/mL	0.255	0.261	0.282	obD2	1.202	1.108	1.155	wlD4	0.067	0.065	0.076		obD6	0.280333	0.00550757					3.37264	2358.51	235851
	0.044	0.044	0.046	0.056	0.054	0.056	0.045	0.046	0.047		125pg/mL	0.117	0.121	0.118	obD3	0.602	0.589	0.613	wlD5	0.106	0.108	0.116		wlD1	0.188333	0.00802081					3.05979	1147.6	114760
	0.044	0.045	0.045	0.047	0.036	0.046	0.044	0.043	0.046		62,5pg/mL	0.051	0.056	0.057	obD4	0.198	0.183	0.2	0pg/mL	0.002	0.001	0.008		wlD2	0.474333	0.0146401					2.92434	840.116	84011.6
	0.045	0.048	0.042	0.051	0.051	0.051	0.045	0.048	0.047		31,3pg/mL	0.02	0.022	0.028	obD5	0.561	0.542	0.566	0pg/mL	0.001	0.002	0.008		wlD3	0.113	0.00264575					3.30293	2008.76	200876
	0.047	0.044	0.035	0.045	0.048	0.05	0.048	0.046	0.047		15,6pg/mL	0.007	0.008	0.011	wlD1	0.189	0.18	0.196	0pg/mL	0.001	0.002	0.01		wlD4	0.0693333	0.00585947					2.99575	990.26	99026
	0.043	0.034	0.045	0.03	0.046	0.046	0.043	0.044	0.044		0pg/mL	0.006	0.006	0.003	wlD6	0.029	0.026	0.032	0pg/mL	0.001	0.002	0.011		wlD5	0.11	0.0052915					2.95863	909.133	90913.3
																								wlD6	0.029	0.003					2.9932	984.462	98446.2
																								0pg/mL	0.00366667	0.00378594					2.9028	799.471
																								0pg/mL	0.00366667	0.00378594					2.9028	799.471
																								0pg/mL	0.00433333	0.00493288					2.90337	800.515
								Standards	Abs															0pg/mL	0.00466667	0.00550757					2.90365	801.037
								15,6pg/mL	0.00866667
								31,3pg/mL	0.0233333
								62,5pg/mL	0.0546667																							(ng/mL)
								125pg/mL	0.118667																						obD1	211778
								250pg/mL	0.266																						wlD1	114760
								500pg/mL	0.582667																						obD2	761339
								1000pg/mL	1.209																						wlD2	200876
																															obD3	257569
																															wlD3	99026
																															obD6	137405
																															wlD6	84011.6
Adiponectin																														y=1,1375x-2,5254
1 OPERATION
	1	2	3	4	5	6	7	8	9			1	2	3		4	5	6		7	8	9			Av	SD		log(conc)	log(abs)		Log (linear)eq	e^x	(ng/mL)
	1.517	1.556	1.485	0.16	0.183	0.16	0.61	0.569	0.609		A	1.453	1.488	1.424		0.113	0.138	0.111		0.556	0.515	0.556	250	250ng/mL	1.44933	0.0305341		2.39794	0.161168		3.49427	3120.84
	0.812	0.745	0.711	0.183	0.229	0.22	0.592	0.58	0.612		B	0.758	0.691	0.658		0.133	0.172	0.163		0.54	0.519	0.548	125	125ng/mL	0.696667	0.0535288		2.09691	-0.156975		2.83259	680.121
	0.418	0.405	0.396	0.44	0.493	0.488	0.905	0.886	0.931		C	0.366	0.356	0.344		0.391	0.437	0.436		0.849	0.829	0.876	62.5	62,5ng/mL	0.349667	0.0132035		1.79588	-0.456346		2.52753	336.923
	0.244	0.221	0.193	0.244	0.281	0.261	0.25	0.243	0.191		D	0.184	0.173	0.148		0.199	0.231	0.216		0.201	0.196	0.145	31.3	31,3ng/mL	0.162667	0.0200333		1.49554	-0.788701		2.36314	230.747
	0.138	0.129	0.113	0.05	0.052	0.052	0.051	0.05	0.05		E	0.09	0.079	0.066		0.007	0.009	0.008		0.004	0.006	0.007	15.6	15,6ng/mL	0.0726667	0.0141892		1.19312	-1.13866		2.28401	192.316
	0.084	0.085	0.081	0.162	0.177	0.164	0.05	0.052	0.052		F	0.042	0.041	0.04		0.119	0.133	0.125		0.003	0.007	0.008	7.8	7,8ng/mL	0.0353333	0.00416333		0.892095	-1.45182		2.25119	178.318
	0.056	0.065	0.069	0.369	0.453	0.423	0.05	0.051	0.053		G	0.01	0.022	0.019		0.319	0.398	0.377		0.006	0.007	0.007	3.9	3,9ng/mL	0.0113333	0.00288675		0.591065	-1.94564		2.2301	169.862
	0.058	0.052	0.053	0.34	0.352	0.352	0.052	0.055	0.046		H	0.002	0.009	0.006		0.286	0.303	0.301		0.006	0.007	0.008		0ng/mL	0.00566667	0.00351188					2.22511	167.924
																								obD1	0.115	0.01249					2.32123	209.523	20952.3
2 OPERATION																								obD2	0.415667	0.0231157					2.35229	225.057	22505.7
	1	2	3	4	5	6	7	8	9			1	2	3		4	5	6		7	8	9		obD3	0.209667	0.0125033					2.58555	385.082	38508.2
	0.064	0.068	0.061	0.047	0.045	0.049	0.054	0.054	0.053		250ng/mL	1.451	1.479	1.418	O3	0.111	0.129	0.105	L25	0.554	0.506	0.55		obD4	0.00233333	0.00251661					2.40445	253.778	25377.8
	0.054	0.054	0.053	0.05	0.057	0.057	0.052	0.061	0.064		125ng/mL	0.756	0.682	0.652	O6	0.131	0.163	0.157	L26	0.538	0.51	0.542		obD5	0.12	0.00360555					2.22218	166.795	16679.5
	0.052	0.049	0.052	0.049	0.056	0.052	0.056	0.057	0.055		62,5ng/mL	0.364	0.347	0.338	O25	0.389	0.428	0.43	L30	0.847	0.82	0.87		obD6	0.150333	0.0170098					2.32563	211.654	21165.4
	0.06	0.048	0.045	0.045	0.05	0.045	0.049	0.047	0.046		31,3ng/mL	0.182	0.164	0.142	O26	0.197	0.222	0.21	L37	0.199	0.187	0.139		wlD1	0.359	0.03747					2.53574	343.349	34334.9
	0.048	0.05	0.047	0.043	0.043	0.044	0.047	0.044	0.043		15,6ng/mL	0.088	0.07	0.06	O30	0.005	0	0.002	0ng/mL	0.002	-0.003	0.001		wlD2	0.536667	0.0266333					2.47596	299.196	29919.6
	0.042	0.044	0.041	0.043	0.044	0.039	0.047	0.045	0.044		7,8ng/mL	0.04	0.032	0.034	O37	0.117	0.124	0.119	0ng/mL	0.001	-0.002	0.002		wlD3	0.53	0.0174356					2.69193	491.957	49195.7
	0.046	0.043	0.05	0.05	0.055	0.046	0.044	0.044	0.046		3,9ng/mL	0.008	0.013	0.013	L3	0.317	0.389	0.371	0ng/mL	0.004	-0.002	0.001		wlD4	0.845667	0.0250267					2.68607	485.362	48536.2
	0.056	0.043	0.047	0.054	0.049	0.051	0.046	0.048	0.038		0ng/mL	0.002	0.009	0.006	L6	0.284	0.294	0.295	0ng/mL	0.004	-0.002	0.002		wlD5	0.175	0.031749					2.96358	919.549	91954.9
																								wlD6	0.291	0.00608276					2.37398	236.58	23658
																								0ng/mL	2.31296e-18	0.00264575					2.22013	166.009
																								0ng/mL	0.000333333	0.00208167					2.22042	166.121
																								0ng/mL	0.001	0.003					2.22101	166.345
								Standards	Abs															0ng/mL	0.00133333	0.00305505					2.2213	166.458
								3,9ng/mL	0.0113333
								7,8ng/mL	0.0353333																							ng/ml
								15,6ng/mL	0.0726667																						obD1	20952.3
								31,3ng/mL	0.162667																						wlD1	34334.9
								62,5ng/mL	0.349667																						obD2	38508.2
								125ng/mL	0.696667																						wlD2	49195.7
								250ng/mL	1.44933																						obD3	25377.8
																															wlD3	48536.2
																															obD4	16679.5
																															wlD4	91954.9
																															obD5	21165.4
																															wlD5	23658
																															obD6	22505.7
																															wlD6	29919.6

[truncated: 4 more sheets: Adipocyte size, Seahorse analysis, CCK8 analysis, Cytokine analysis]
